# Supplementary material for: Plasma Multiplatform Metabolomics Towards Evaluation of Gender Differences in Pulmonary Arterial Hypertension—A Pilot Study
Source: Biomedicines. 2025 Jul 4;13(7):1637. doi: 10.3390/biomedicines13071637 (PMC12292674; doi:10.3390/biomedicines13071637)
Supplement: Supplementary file 1 [file biomedicines-13-01637-s001.zip]

Archive with 2 entries (2 files):
- Additional File S1.xlsx
- biomedicines-3684288-supplementary.pdf
