# Supplementary material for: Plasma Multiplatform Metabolomics Towards Evaluation of Gender Differences in Pulmonary Arterial Hypertension—A Pilot Study
Source: Biomedicines. 2025 Jul 4;13(7):1637. doi: 10.3390/biomedicines13071637 (PMC12292674; doi:10.3390/biomedicines13071637)
Supplement: Supplementary file 1 [file biomedicines-13-01637-s001.zip › Additional File S1.xlsx]

## Sheet: GCMS all
Compound	1	10	11	12	13	14	15	16	17	18	19	2	20	21	22	23	24	25	26	27	28	29	3	30	31	32	33	34	35	36	37	38	39	4	5	6	7	8	9	K1	K10	K11	K12	K13	K14	K15	K16	K17	K18
Gender	M	K	K	M	K	K	K	K	K	K	K	K	M	M	K	K	K	M	M	M	K	K	M	K	K	K	K	M	K	K	M	M	K	K	M	K	K	M	K	K	K	K	M	M	M	M	M	M	M
(R*,S*)-3,4-DIHYDROXYBUTANOIC ACID TRITMS	283333	479608	173215	1	172341	408341	193105	249457	244624	147035	1	264647	351276	223589	643393	468400	313111	1093475	910065	237616	771031	207563	447610	313189	2040026	1026117	949030	224841	455045	315060	347729	237025	843294	1350285	224165	1165728	1386043	239666	248169	234051	205062	108123	143026	460198	361458	553224	220556	169892	119206
1,2,3-Propanetricarboxylic acid, 2-[(trimethylsilyl)oxy]-, tris(trimethylsilyl) ester	33881036	48124700	77517272	91299376	3088026370	44572896	2408294400	2924431870	63599552	3201049860	1957493250	132382448	98501632	51054336	3040259070	1530253440	50339640	21453684	101452560	109029744	2938147580	47317348	116114792	109710848	2150598140	52952144	36726432	3100369410	2521914620	2721363710	31892874	47657808	57713940	2963788030	3190128640	2831192320	31233304	58447168	2454915330	1778403330	1089556860	2610062590	3263439100	110868352	3623174140	1265863040	84323624	2685526780	2269876220
1,2-Bis(trimethylsiloxy)ethane	3333212	2482120	3585941	2359552	4717043	3720145	2783893	3918040	4323690	4041114	2342557	3803433	4704527	4145106	2442441	2331907	3020060	3799897	3839166	3455276	4117306	3720925	5805707	4023206	3847428	3527695	5090215	3441857	4279836	3140137	3684701	3911992	3642161	3314268	3960547	4011562	6013715	3783286	4002714	2327766	4456399	1835204	4159331	3370329	3882070	8032943	3688766	3822925	3559291
1,5-Anhydro-D-sorbitol, tetrakis(trimethylsilyl) ether	136187408	117573824	63214496	102820432	63371264	70546824	131070352	80922864	44720872	112404912	88189160	77420560	146351040	140168672	139829616	125812816	217906512	57794384	78231056	106769016	105492856	136155456	155515520	63453064	23818272	101332488	120544256	237113408	89297000	80704664	113085504	124597856	202958496	63067936	7609005	113856496	148317040	73591864	168174816	49527544	128059592	62432484	123675072	99705176	135385536	115979232	82324128	103805112	111390136
1-Methyl-N,N-bis(trimethylsilyl)-4-[(trimethylsilyl)oxy]-1H-imidazol-2-amine	12129093	6119348	11743990	4391578	9634306	8656363	9005208	2260501	7922758	9372414	2010305	6714561	3958915	9372130	6770370	12037470	5185405	15623744	9567941	10965862	8084143	7739921	697601	6005764	7600212	7657362	20408150	5207861	6163313	11208800	8902950	9116258	14931715	1674698	4807741	10316926	4834366	10905094	9451693	5284098	6835939	1716223	14318610	9464657	9608526	8863972	5516527	12364031	6788282
11-cis-Octadecenoic acid, trimethylsilyl ester	4327188	1001426	5450953	2386526	3306805	3936981	8177020	3280270	13613632	40483392	59225344	7189940	2171080	2420939	1303712	4440888	2812522	26002752	6104442	38095356	19981056	3497858	3376821	16065554	11581550	9184732	21737380	10480826	15678107	7304948	3533432	15180694	25832798	6335618	2656633	1967536	4258144	5162326	12300038	1640347	30516024	5132809	11943242	60862216	9657901	4239116	10878893	6851388	15169010
2-(4-Methoxyphenyl)-2-(4-trimethoxysilyloxy)propane	189901888	279708768	141044752	255284320	237730368	296031968	116976728	152448992	34379852	180691760	307096384	129549768	202052400	149270240	57350884	217639456	19311588	193807728	592253	38838256	72321504	32682708	50501976	172137248	90993	65172960	108020952	204270784	340637088	178685936	91948624	274584800	260671344	317596320	316621376	81213016	209827280	287574848	253557696	220058880	350251424	90378840	147422096	267889088	32676088	334244000	353417312	63866776	96196848
2-Propenoic acid, 2-[(trimethylsilyl)oxy]-, trimethylsilyl ester	1596572	1129145	3204345	2310146	548318	3965121	2269361	1644725	2757275	1137560	709059	1760842	1	2919772	1246144	1919073	1697805	2603928	2065628	1355674	2158346	1628653	1	1979003	2296751	1673530	742850	559818	2105928	1014953	1298702	1174636	2395019	2557317	513278	2295821	1062587	1779724	1915664	1913174	2115569	2494820	3076747	1385668	1972678	1273816	2908000	501115	2355865
9,12-Octadecadienoic acid (Z,Z)-, trimethylsilyl ester	12356159	14534587	38985040	27246428	28271504	22080528	40822056	15556831	74825768	15780779	10370943	46483552	20793520	23692168	11262461	26081948	19427676	85105864	32391320	19288600	76783664	23400212	9133983	63618908	54079420	25616468	63018380	4010285	18516768	31342200	6155685	18212342	19803532	38570552	6881553	23790416	26604780	34558824	59540108	13518253	18704996	30231556	66956156	18667282	18622762	23942896	62550832	33056836	12387918
Acetic acid, [(trimethylsilyl)oxy]-, trimethylsilyl ester	2134832	2165341	2706201	2000538	1414848	1616401	1943338	1585155	2110599	1424493	2245297	2373332	1746478	1803530	1338087	2358453	2248734	2014336	1330323	1546084	2415740	1999413	2298070	1497809	1514034	1948365	2823401	3427980	2282986	2457114	2057442	1858237	2615917	1902760	2649923	1925832	2129231	1811756	2816029	1602074	1959380	1884795	3018324	1991932	2197166	4920855	1427500	2051545	1676563
Alanine, phenyl-, trimethylsilyl ester, dl-	8542347	3707433	4730133	2261583	4615764	4957825	4746975	3334244	1410481	5045218	3565394	5701043	9086575	5133225	3034883	4657039	5899780	6255120	3903189	4343688	8273119	5732672	6123193	6879470	6081882	8588535	12578578	4140903	3896876	9858042	6832747	4952259	4586770	12828653	5158950	3630001	12073686	6851351	3822780	4379171	4068032	1	10319356	5780369	5788533	7621040	4706714	2039503	7093848
Aminomalonic acid, tris(trimethylsilyl)-	12417199	1	17804936	2438888	3807990	2209269	5545044	3997147	1706496	3388315	1013176	6577502	2769439	5103722	1919430	1	6850069	11664225	4041002	6690459	7861552	5514291	1	2855785	6599815	2866378	118478624	1702959	3079374	5446272	8469952	3357730	4859209	6359294	4026921	10003282	22341580	4492848	6561142	5966090	11299358	5521063	1	3959122	6859080	4705838	10879067	5993888	4178947
Arachidonic acid, trimethylsilyl ester	2524942	1199801	4846141	1405916	2638600	1552506	3876864	2359116	13950246	2959631	535101	1963024	1476582	3106273	941264	2149603	2689637	3097136	2071378	2364467	3421146	1256303	727016	6385537	4914356	1693430	5888441	1	1999342	4919514	910867	1376125	1244903	5580674	956820	3548097	3356661	3193413	2955477	2033098	2705283	3345133	14458029	1649260	1752942	2122368	4396816	3041505	2073789
Benzene, 1,2,3-trimethyl-	784169	335317	695820	652375	1036595	347714	1237468	224357	364783	1041947	167266	998157	1006215	292133	291418	1113179	1305983	278388	845351	805900	1428498	1207988	882327	1014107	712459	232664	1091747	1143674	279410	247045	243548	265510	1266657	265244	264152	449027	281299	708986	849236	280599	260884	944380	229083	280418	889995	324102	1104058	270352	315490
Butanedioic acid, bis(trimethylsilyl) ester	2928498	2773125	3427399	1980837	2269024	1979017	1882945	2471159	16106077	2515136	2785620	2540091	2760296	3212473	3027589	1606159	3559219	2509921	2212897	1723535	3758648	2826169	2694230	2807368	2309726	743397	4048805	2918815	2238027	26198968	2735330	1465095	3652806	4515674	2943377	2875540	2647966	2573548	2331374	1855451	2620564	4049311	36994512	3149158	2541825	3948048	2713305	2042218	2597356
Butanoic acid, 2-[(trimethylsilyl)oxy]-, trimethylsilyl ester	14837932	7447989	6760848	6113736	11581344	7983532	17120386	12138663	6825334	6263004	11783548	12128772	13961384	8744631	4309741	15041135	7993253	33025826	9766249	18322052	15951120	7354690	8643541	36480828	10540848	6831088	71287000	9997466	10919825	10338428	6436815	5766902	7264298	19454396	7548908	7992279	19285624	13220108	13933618	10619224	7142008	8930226	19070272	10968804	6405636	15042683	18617632	11967860	7679504
Butanoic acid, 3-[(trimethylsilyl)oxy]-, trimethylsilyl ester	26572868	14935620	15866037	33052500	21505256	49382160	50083584	14865770	10264325	4347748	60354224	86392440	16923580	8655079	6655215	21880108	8875945	175653760	88281424	8451761	43937364	13391134	21972872	56324760	74434000	19001026	167175248	10564826	31355492	33297488	4714221	7479192	5215686	20597860	6330405	4359915	32953784	29785904	158005312	10763920	10503705	42294008	12816356	18088840	2665533	35664104	64261536	16213027	7865212
Butanoic acid, 3-methyl-3-[(trimethylsilyl)oxy]-, trimethylsilyl ester	326160	317500	1	156149	464184	1	801613	106013	266632	138858	614806	127170	126598	625507	43032	147370	190273	185529	120189	587622	1938876	66222	559824	161330	560940	2359585	737783	104013	1	138573	552914	259636	344902	381163	1	170423	129277	614122	206739	152586	136163	418886	182808	778104	138918	676906	606532	156653	237646
Cholesterol trimethylsilyl ether	469806112	430778112	454666880	398619328	445303648	443528544	380136992	503398592	430990304	437354272	298524352	551955840	190620736	507088320	299179232	276124256	571458560	135392400	478080800	278112832	165264880	321285760	618422590	529993056	352319296	130915592	108099384	193782112	317762976	196682512	316507136	347994208	202404480	864182660	525026720	391103744	662583490	337050016	405783584	394169792	331278432	352777504	177891056	278258496	237950464	317753504	301497536	253338896	240301088
cis-9-Hexadecenoic acid, tert-butyldimethylsilyl ester	1567202	531483	2071463	3791895	10698060	1640167	5874989	5920662	7078823	12581048	174013	2423738	4920915	5954807	2180329	3978012	3013503	10682193	4266022	3746279	4133446	895908	1	764462	2353606	1871074	7930354	1	8325612	2672206	824978	1675497	5031600	6743806	475644	3258137	4538926	2245891	4534809	1414453	7375780	2316650	3015947	2738829	11538178	5505784	3296998	4577187	7044940
cis-9-Hexadecenoic acid, trimethylsilyl ester	497331	1667561	13047243	1435449	4020763	7079703	10538817	2209971	28773752	653944	2299828	7136099	2020513	2434456	2957034	12129834	4039111	20199972	20058232	4958483	47795412	5439873	8747093	17987028	10090475	21185776	20530604	991199	4541865	13020887	1153004	436258	2612374	9693464	5373942	2388218	6271029	13608927	14557028	1336085	796592	5038935	11026257	2778500	276887	4298531	11158247	5915802	115944
D-(+)-Talose, pentakis(trimethylsilyl) ether, methyloxime (syn)	60033616	112645208	41587148	118469792	45668576	44922352	69842816	48610112	43363504	36239716	55360764	34816088	29563798	114527624	49717024	174509616	28846156	64714152	107360184	50169692	56471484	56790392	48386320	69377672	53121272	77872992	79524600	56592324	84956512	1672134270	34747224	28429986	59756268	73756032	80688640	41173512	120726424	131554032	99220432	47652792	36241544	44065940	343417280	58849896	36802652	92922680	38454668	37957780	50457612
D-(-)-Tagatose, pentakis(trimethylsilyl) ether, methyloxime (anti)	3106700	6935086	912984	1157436	2925722	881330	450832	3499295	217332	26845264	2638685	4048688	1752264	2572709	2147794	939382	3734510	2361857	2716946	759582	2430864	1094351	2127246	3855601	798852	2677530	11453874	3179729	1326643	950369	3554188	522615	24166918	3736865	5004991	2580465	3726775	1987931	1190697	4457618	7981047	2043027	1	369231	1637503	2744383	1213055	444513	874594
D-Allose, pentakis(trimethylsilyl) ether, methyloxime (syn)	902990910	766774660	707973500	734713980	837083260	671139970	726790660	793323330	1	895237500	969906370	716781820	721992960	783579580	745186500	1028810110	747318980	156281664	688448320	814587900	1165215490	734766460	669657150	1157256450	818746430	1031687810	803038850	781683840	1097002240	327015136	805720260	751464260	788352580	732372350	1267925500	729103620	805232830	753197890	745569020	794053440	708920830	617317950	57728004	881087680	875966850	1013662400	761783620	871258690	849363200
d-Galactose, 2,3,4,5,6-pentakis-O-(trimethylsilyl)-, o-methyloxyme, (1E)-	671819	674240190	1	138710176	1	1250086	2535350	57432084	7565725	1	11731116	15123092	1113730	2085405	12050395	1055084	1827615	264611360	1	1062978	1	883447	26910984	1950491	10571292	1833511	1856632	1	2321390	1150657	2084234	4984760	1009617	959340	51425940	1	5718450	17170742	9949402	3391308	5998203	4797565	14850166	1	5784718	22549520	2941826	3285316	1
d-Galactose, 2,3,4,5,6-pentakis-O-(trimethylsilyl)-, o-methyloxyme, (1Z)-	2190508540	2363119870	2147254140	2458211330	2624497150	2111251460	2475160830	650099260	33941424	2243951360	3074514940	2472949250	2224562430	2389060860	2221478400	722148480	2249029630	37345780	2219008260	2642922500	1951379710	2320662780	2549562620	726271490	860555010	2502206720	2072554500	22602376	1762496640	1650659070	2357216770	2238010620	2359871230	2231330050	2850776580	2700425220	2217931780	2510620930	2278678270	2304626430	2326265600	2239951100	300656960	731594500	2725570560	796940030	2223237890	1729407490	2354872320
d-Glucose, 2,3,4,5,6-pentakis-O-(trimethylsilyl)-, o-methyloxyme, (1E)-	1591346	23023860	11786378	1025305	916613	87009336	3911426	387940160	1	1026199680	1	1825357	150855840	52370080	2674205	9329212	23695978	1	4861051	850031740	51921360	1219232	3775582	1787615	7423492	1124840580	158837856	1	1018274300	3931399	1	1579826300	32328412	109131288	811688770	1	48913968	6430000	1374165120	508542	153380000	1924175	277570240	1	935807740	1591624450	89319352	1	1594574340
D-malic acid	1558307	3645766	2394677	2010288	2069479	2747064	1821982	1395937	29668840	1834801	2180556	2295495	1906300	2151380	1	2789740	2259290	3970386	3127492	2141351	3570846	2488562	3043231	4140982	3400359	2579703	3977793	1	4506368	10571637	1955613	1045624	3947397	4568950	1861936	873712	1946105	1813425	1685706	2449173	1625643	1790489	4855739	1990970	1053986	2631814	661600	1573077	842916
D-Mannitol, 1,2,3,4,5,6-hexakis-O-(trimethylsilyl)-	1084715	3795434	1	1	1	1871383	1	1	2490297	5288262	2363171	1	5344048	1920200	1	2418806	2629095	14465878	1696503	1499282	10168714	1325574	9363090	2873376	6684850	7475587	4645521	1778792	7360473	2688210	5134100	650313	1242590	10377046	5118915	2785992	1	2061974	1	1319345	630227	1323450	1	802329	10383219	7338799	1095654	226490	1711877
d-Mannose, 2,3,4,5,6-pentakis-O-(trimethylsilyl)-, o-methyloxyme, (1E)-	22149524	34882576	17782782	24156036	27553820	11970765	26162376	33171792	1	35449216	53277724	31876728	13807349	16169606	26781550	46403672	24716744	85863152	14210179	41383376	22192676	39066736	37599320	36050804	26999652	41735224	1	44824720	37275760	12528830	14852678	30764302	9549517	6881569	65049132	20727936	3288280	23295008	20131436	32790836	32110260	14124876	1	39380296	12475350	40914796	19711028	38709800	30930268
d-Ribose, 2,3,4,5-tetrakis-O-(trimethylsilyl)-, O-methyloxime	4868375	1998224	1376769	2128400	3508925	1265985	4678791	766685	10601035	1729884	1558299	1	10908397	901728	1160771	2446421	2053012	1	995371	1301942	2414066	1	2913135	1806485	10027282	8555922	8023800	4468744	4688616	1080780	1	1682751	1831301	7771656	1	2888543	15795606	1421424	1	1	2216426	1	1	1254684	246502	927269	1594203	4133132	1
D-Sorbitol, hexakis(trimethylsilyl) ether	1	2682870	1	1	10681479	6826066	1	14667334	127572096	5397158	3829777	1	5066300	1851188	17118188	4535490	3221554	10730871	5658953	1079981	10559915	2562203	10701010	2769493	7083459	10918228	3497996	2767352	4717905	3575728	5706003	1	22060800	12743113	4777489	3352227	1	2450896	1982821	2460417	1	928401	1	1	13132468	18239732	1	1	1
Diphenyl(trimethylsilyl)phosphine	20671816	140040416	168811136	38288808	58962536	111765352	72892800	140223392	103380744	150697216	109213864	110712904	165704608	126921992	132279840	156924192	125106320	142760496	128222200	127001872	42839368	120892752	85986352	87758696	145679056	151442192	52409172	79097840	150464160	161044080	117758368	127927144	71281400	111240680	128976592	150438368	267522400	141396400	136274272	148737456	140686256	85252080	135675152	128349248	155686432	150714528	149632016	123276328	109439776
DL-3-Phenyllactic acid	1	16978972	1	1396263	1	30253	1	8474755	4501635	2662	19994	1	14585620	361181	3934	1	14363612	16404	1	10956	1	1	1	1	1	1	1	1	18406	1	7266	1	1	7333	1	40672	1	1	1	1	11113	1	7920	1	1	1	10102938	17107	1
Ethanedioic acid, bis(trimethylsilyl) ester	2021120	1045355	819712	417132	510285	42659672	8526569	9056695	1016187	606665	1	140605664	46098592	11363434	808459	113987816	1	159161	84044816	1	390343104	3042275	936159	218098	68894688	83330704	6092881	96609736	2682717	1311162	107598808	1	24570088	1786945	1088530	2261000	3813573	544208	19062162	5261454	26457262	888154	1172739	639379	18506582	165561232	1037529	651166	99133888
Glycerol, tris(trimethylsilyl) ether	13953001	22808264	114025360	28127184	28454940	36228624	47070464	41549488	323957152	49130488	57240220	63294180	112109560	43628584	23358168	48437288	65939836	114108672	68480632	42945576	211090048	50754360	61608236	258071072	118268584	57954496	89748104	48686376	117751856	61948384	29837776	18079856	60956684	124455800	55739244	62542420	31703180	43500032	122339880	23058308	50554012	76126744	1	48105328	6481328	65314952	36445172	11959766	19538416
Glycine, N,N-bis(trimethylsilyl)-, trimethylsilyl ester	12858975	6251836	8146472	4805401	11261881	3879471	6904691	4319987	2506863	6747349	6999011	3333721	7139867	6550457	7436746	7767066	6570907	27777878	4077702	7369037	19157068	3647711	4113246	4036569	21678798	13411899	17615264	7982020	11872472	24314932	4460008	6970739	5631050	18088430	6421353	13705012	32627740	6476713	8374267	11069457	3820884	2821783	2101758	6077169	7270880	10394995	7640095	8389926	3091959
Glycine, N-(trimethylsilyl)-, trimethylsilyl ester	2011007	1	3764845	1161906	3868389	260537	3238566	1	968836	1896343	1	1	1	1717627	1325793	1444697	2008251	2111741	1	2596043	1042741	1	1	588748	4195523	633701	1	1	3570039	3239359	1	1628728	2006835	6401482	1	9933511	1358950	2520815	4553283	1	286491	136318	1	1226738	1796985	1853989	702960	636913	1
Gulose, 2,3,4,5,6-pentakis-O-(trimethylsilyl)-	1632935	1	1	1	11641705	115537200	2820265	57953264	1	1	11664987	45459496	1	2755605	1	8437829	38719764	82748624	1	20955622	8735540	1	15087259	25550168	1	48257428	84374736	26158202	12631115	1	1	1	1	15556734	1	20451132	1	18234198	28619612	1	1	1	1	34546300	1	14658638	187608736	1	20661722
Heptadecanoic acid, trimethylsilyl ester	358916	1052922	1780958	721936	1024225	1443246	1247571	603393	1727323	621085	317651	1985337	1134858	1079030	1748089	1580759	701081	2725319	1175769	474142	1659455	1067952	278970	2204833	1529578	667956	3359663	730932	1500261	2116921	335600	781553	651192	1764916	345353	1453356	722946	743401	988689	617635	632599	712381	2218852	1391724	1335600	1025221	1717457	1042194	680633
Hexadecanoic acid, 2,3-bis[(trimethylsilyl)oxy]propyl ester	322888096	186270352	380517504	87493992	194446128	415189760	206121632	368234944	231106016	194730176	329502208	113661376	258004400	167160016	376519008	239759360	408372064	401077408	213640176	488133696	443111808	409585536	86015128	119396392	369786816	91554400	342746816	184099344	216715216	398908192	375345184	202284256	237432080	103417888	237838512	185135904	199533024	278716736	193665488	208997376	222696800	224153792	253843104	246921968	233320064	522454464	208526224	348273248	198231392
Hexadecanoic acid, trimethylsilyl ester	66712584	57498176	126767360	78170896	76229168	91541808	131427488	85892960	254337408	67090100	98536928	106830584	101696872	69931808	51983000	79874960	79019448	224145488	98641072	76760680	271605216	72241504	101192480	261608400	31662372	114336488	248941520	77202472	65597832	199986096	46595932	52394344	62372792	150577008	73967600	71399120	95798472	73992864	149848560	55607856	67363432	109695216	70053104	69189776	55311440	69393624	147786080	110320816	46598980
L-(+)-Lactic acid, trimethylsilyl ether, trimethylsilyl ester	642121090	440120064	711850050	144480576	46782712	1	7076057	986527870	695608960	408348864	553490820	39179568	506800864	401859744	381897056	531715680	596357500	588876860	3897178	692178110	801506560	380120192	355512000	732322750	628822980	433872000	999397250	540420420	442056672	678044670	124128424	517836	504803712	720744510	7155655	1	10956104	439288032	588806910	690604160	891777090	604642560	1211880700	434810624	988107780	588479550	140481696	116384600	462397856
L-(-)-Arabitol, pentakis(trimethylsilyl) ether	2361323	1393112	704031	1	1214973	2688888	673135	350260	174566480	1208414	1179694	593723	295493	1301633	2084159	2686883	1809191	4681310	2982927	1123531	4508068	1010492	1787961	889742	5023136	7862228	1	2127959	532974	4059637	2768141	1389535	2439531	12414241	1712273	4707705	1900495	899157	1	1	3400023	1497383	1859768	1	637509	4970817	1982549	1	1245276
l-Alanine, N-(trimethylsilyl)-, trimethylsilyl ester	30012364	12417028	15455789	1	11668703	8816603	21496876	4559124	1477771	18131556	730924	5072101	17435156	20483776	17726892	9872836	8976865	19353972	7151403	15067450	19691760	11366923	1390897	25507038	16199636	15769868	7124621	924404	13109363	45166708	8827213	16616207	21016764	27609036	11963070	15722871	9217939	15529149	13653864	21619376	16590905	19965568	34082088	12015351	28091948	9735998	10923036	16844028	15102140
L-Isoleucine, N-(trimethylsilyl)-, trimethylsilyl ester	10200920	1594988	4038564	7280647	3039416	2643389	2892514	1	1	3579765	1	1	1	10762682	7397602	5169622	1	2118058	1	2753232	2466471	539895	1	5202359	2586709	902934	10834917	1	8529592	587808	1	8042648	13577483	7368500	1	1360817	1603990	6590543	1	2165488	946959	1	1780563	150222	10497430	4042299	12589982	5793423	1168966
l-Isoleucine, trimethylsilyl ester	6370969	3936016	1649009	4563223	167231	2156319	1	2133888	1	1	7781011	2352117	4879615	976364	6766906	3280648	1	7999548	2270158	818485	7470282	4547733	4055063	1969598	1	3694749	6407108	3414650	1	4085772	5409245	3479818	1	6047268	1	1	2853122	4519688	2823055	1	2556958	10321469	1	3818654	4968969	5636613	2722946	5179784	5192316
l-Leucine, trimethylsilyl ester	5106409	3372657	1161451	1749674	1773656	2600926	1842152	2573125	1	2101383	6295648	3725623	5929999	1053115	2561977	2573548	2854212	10539317	3509631	4192285	6985200	2976316	2613398	4966192	2505785	2432754	11275386	1458514	1833021	8400568	4101341	4716021	3213671	914480	2538668	679087	5773721	2948301	2586983	1623514	2495999	4066770	4725230	4282137	6165947	4823388	2340767	7706122	8654926
L-Norleucine, N-(trimethylsilyl)-, trimethylsilyl ester	7280051	2056798	4628669	3682097	3768063	3118343	1593101	488896	324559	3894186	1	1177869	2533699	4484349	3432108	5830067	1403755	2970464	2833784	3244506	6171224	1772068	1	4559087	2450431	1	5673132	1	1575105	969195	1	2315188	5771628	4619023	825876	1	1409691	6073527	3326715	1253314	973917	1	2257301	4377175	7616680	7713053	6567315	9441802	3613861
L-Proline, 1-(trimethylsilyl)-, trimethylsilyl ester	22008836	1805013	10267291	9394886	10050634	6297394	11459881	1	222729	16258811	1	4103663	10285598	15997818	7298234	13861684	4687867	9099646	5544400	5358603	8820260	3353614	1	11890258	7103847	2843111	1129813	1	14458779	2526883	2007691	8382174	22404462	28388678	2584704	11545573	1825458	27726320	9378799	6770144	1322365	1	26706234	10884127	27656352	8306113	14863643	19045660	3841144
L-Proline, 5-oxo-1-(trimethylsilyl)-, trimethylsilyl ester	51077332	9156277	14244178	8724074	11564297	9682559	10493353	3591500	5290179	8818147	1290627	3971976	9919129	12522753	10734739	10685665	7379303	10789660	7482836	13661411	18375940	4298149	239322	10975428	29038274	10362463	11336870	1	11593694	42199704	3742988	8727995	11513456	40030772	4276507	11446996	75953200	12363316	11129464	11994930	10016386	5251463	12591104	9547281	16850700	13247423	12764761	14131697	10547577
l-Proline, trimethylsilyl ester	1	1	4146916	4144011	5267968	4030214	1	1	1	7331018	1	13744340	18683696	9432413	5951521	14139430	5005939	16378259	1	15101300	21771750	9621905	1	18154916	1	9291434	9304639	3772904	14869408	1337425	1	10839458	19002832	15354871	7878120	4909768	3688693	19233964	15121632	1	1	1	12885980	18824702	17959126	17204956	10392462	7165098	11168011
L-Threitol, tetrakis(trimethylsilyl) ether	2309375	3935121	1942728	1447519	2083830	4050120	734278	23368224	2136480	1787023	1448886	1119010	2634306	1873127	3072405	3292827	2679299	10904940	3114426	2779761	14851651	2289580	1964502	2845775	5626219	12610355	4762348	1619309	3346117	3040006	2735773	2475585	4973567	12873444	2912783	3646715	2641619	2315970	2319009	2304723	3178964	2248547	3198241	313496032	2286667	3070979	1407282	2109785	1703597
L-Threonic acid, tris(trimethylsilyl) ether, trimethylsilyl ester	6928834	6681707	2301597	5571061	4058357	5750023	5683022	12752298	3460293	2219333	5600303	2632662	10805822	2057497	2199338	3377460	7027983	7113272	3424221	3368392	9982584	2335653	4430398	1624568	5325028	11808792	17246264	3744615	6515031	2717844	2835473	3895067	1593775	2976161	4293531	4951399	7352833	1399216	4793519	3736429	3940591	15963686	7462425	3761605	2931478	1734598	4552831	2590468	1223097
l-Threonine, O-(trimethylsilyl)-, trimethylsilyl ester	15480060	11727548	9288528	8160555	13207497	7310832	12882360	12438619	4869621	9045107	13553681	12877197	11718364	11725873	9961309	10315922	6135130	16002577	8048719	15629229	10469756	11828423	8567540	12552798	10846159	9764895	12824771	13040045	9359658	23055644	9982202	12539547	10603573	10243544	14474539	10206688	10263657	16711318	15858634	12334736	11888478	26113946	1	13819837	18033518	15952345	18392256	20550780	20438902
L-Valine, N-(trimethylsilyl)-, trimethylsilyl ester	63817504	34041588	38700904	41549988	43875420	29491740	38280512	20588946	7871300	32562376	12951514	39721796	43290768	44402564	38395888	44412340	24939066	27819444	37514692	38769036	26705904	39528672	25140284	49699928	25557666	12887565	39245516	8769302	34446576	15381086	33405276	53905560	64714972	35119116	25009768	23616072	25708656	66323016	36633520	39439956	23876136	24623104	24272660	48272072	50761020	56235908	72552520	66013632	59841836
L-Valine, trimethylsilyl ester	16388449	10114325	6573746	5543268	4669166	9091515	2758810	10442351	1	3873163	6222444	5199808	7829618	8771996	2772401	7835753	5839359	27658880	3094261	10017302	24144422	8769339	7994286	13740372	4656378	6034286	24271864	1	5546801	18405330	5789873	9492374	8091373	7092221	5542133	1951102	14464206	3964970	8495904	7886150	23606914	13033027	17105112	9680648	16883908	11194121	6644772	6884684	12306130
Maltose, octakis(trimethylsilyl) ether, methyloxime (isomer 1)	470410	500341	1	882631	3657912	762417	2367839	1	1	1	279723	688933	14039010	853335	791230	731388	2970978	2609208	314541	1095667	2898643	205768	1389460	2309096	6595939	763837	553869	2912155	5573755	2549251	1	1544774	362881	113452208	286849	7841738	1	929320	404005	353665	335227	1	1	459957	1	797646	991765	3422372	1
Methylmaleic acid, bis(trimethylsilyl) ester	35799936	12080272	20369932	13696868	15685396	11506769	20110876	15858065	23595470	17248500	2003720	13911745	4599031	23158700	10311029	21230308	16441358	8964389	13133335	21115452	21859652	6092093	11008601	18517828	12823969	5038299	15958596	2289334	20476908	10431062	8188219	10322731	7906034	36969876	7640945	25415680	26455664	15721584	23531640	27904772	10838175	26018714	29378704	18466576	17006600	17540742	33374376	17080380	20878998
Myo-Inositol, 1,2,3,4,5,6-hexakis-O-(trimethylsilyl)-	36129692	33446610	19721328	12895873	34436712	50228772	21327168	22404128	9691318	33659932	18284792	19080924	23711124	17259094	39855668	29540788	22637312	56447740	32761568	16990932	49516992	19858904	25933720	22484214	46599116	73466584	42480120	23819544	28371490	45312492	29650786	25223284	31639460	91399512	24420350	28470180	21692220	33238670	25391170	20455976	31507776	22566794	21411378	22763780	44031000	41082792	32059312	21043248	20872086
n-Pentadecanoic acid, trimethylsilyl ester	147176384	325966560	324017920	299699808	382180928	322608640	321880160	295023872	327420352	366943968	322348544	303127776	346535904	354080192	357094976	341022944	301161056	351254336	317253792	301764160	337830368	357723584	308199872	372553216	315527168	464975840	367277280	389791296	371377440	387864416	370478400	340861472	414619424	359427744	292028128	319841056	360432576	303080352	299475936	343468192	389792960	377192288	405171264	432826400	155813472	432368576	382138784	363122624	374473088
Nonanoic acid, trimethylsilyl ester	2822449	4715631	4983054	3460137	3890812	3430480	4530256	3696242	4903539	3413631	3374686	4702967	4370867	4986886	5067717	3190268	4711401	4729882	3942402	4634882	4705480	3777233	4348838	2799851	2772130	5379973	5349295	4657949	6533362	5754075	4034379	2105518	3625364	4449974	5606146	5192982	3813947	4031863	3806089	4193377	2032304	4085742	3917066	5035202	5162156	5677231	4393619	2805129	1908353
Octadecanoic acid, 2,3-bis[(trimethylsilyl)oxy]propyl ester	163534048	236301920	159020592	151117840	164079008	220570240	165790992	186676720	197405520	152388400	161458432	128680352	194036080	183293152	149477424	195715136	215238496	139396224	165280848	238338768	120694680	220943840	177706784	135405888	181453296	131650408	148662496	114535400	173483744	188784160	178176784	158964160	169028944	243112960	187353920	148149120	147058464	132251720	141445920	158690928	171806960	172365296	200209136	199357328	174133104	268851424	152299968	164230416	154538080
Octadecanoic acid, trimethylsilyl ester	41785920	37400824	54295276	42074532	44187376	44548160	58232484	46784552	70999232	40057996	72312512	55961336	64376480	43080784	27733866	46599700	38842516	78928352	42245272	43392544	79674296	39903856	73314576	81850368	73409968	44755752	95486568	77626560	46858016	82270720	42108012	39077340	36619508	77446224	39127452	45671064	52430636	43653800	63081440	43453740	35853512	40421928	67029652	37210632	32683316	40536948	61267432	52807928	33377838
Phosphoric acid, bis(trimethylsilyl) 2,3-bis[(trimethylsilyl)oxy]propyl ester	7417261	815460	5562211	1824301	1672703	1	2266825	3332917	36551056	2765921	1756495	2488727	884101	3748722	926113	659059	593555	759687	1	2993858	3173059	201240	1	3758612	2722877	1	5451375	1	1607527	19927186	1	628035	1	8141380	1924695	3559816	6282826	1940584	2248656	2642641	3146598	2010933	17721996	516183	734870	1305055	1351273	2665528	968548
Propanedioic acid, bis(trimethylsilyl) ester	1	27573274	16108950	20927936	11641861	21105958	12964144	11597300	11778187	15153982	20853224	17790320	21355056	18287306	17401544	17000932	18531408	27937316	16579040	16934880	23115032	18676216	19652932	15002331	14127607	32612510	529594	16529355	25303364	9441138	19697914	18779506	15900849	6588451	18800368	14516501	1	15508261	13062638	9750053	16615011	11932380	14568896	27558006	13098306	11031223	15111926	15388076	13111867
Propanedioic acid, ethyl-, bis(trimethylsilyl) ester	1664269	543944	558396	419018	536964	844151	769120	431517	839911	606129	210749	785894	199450	638151	253329	1102566	537399	611049	355897	627491	1715421	182227	953668	599517	932148	1	265868	298870	1155994	225352	288905	743918	381008	1554304	216533	1143616	1739544	1037702	728532	1258661	593444	362980	952380	448962	830270	841875	1309768	294156	786808
Propanoic acid, 2,3-bis[(trimethylsilyl)oxy]-, trimethylsilyl ester	4111597	2411815	666684	948913	791843	1621496	872269	1464230	3322164	1044660	1421387	744696	3777956	637510	892893	2635028	1661872	2412981	1510754	1209740	2940559	935239	1784071	620942	2269659	4216612	10531676	815518	2467355	3314165	1487015	1395399	3616600	4161288	1054560	787199	5060262	1590758	1950102	1318707	1902260	3540281	1333265	574583	1275476	2066409	1249753	1528046	610613
Propanoic acid, 2-(methoxyimino)-, trimethylsilyl ester	7532651	14307676	11385306	10505825	19996772	6930485	12947303	21050620	10131510	23516134	12202733	15860327	15016004	12425554	15649984	22561204	18554918	22522270	13095007	35754728	23135192	13640206	9225351	25863762	17436552	23370956	27554592	17067916	17106920	21519036	15395896	11158227	16360459	18792696	15135815	13827510	4978316	20785844	18348432	25405376	40426160	19624916	96598656	16984958	14593075	18134200	7279438	11020233	30542168
Propanoic acid, 2-[(trimethylsilyl)oxy]-, trimethylsilyl ester	165325024	2157096	5521054	236571984	354504224	148542032	247898800	1	978081	161883888	177858128	305027552	3200168	104095400	3595748	63271288	168445360	325426208	327196864	7960924	93343704	26165016	393487616	1	18450446	132651208	8496726	83735176	2217119	6777192	309172800	305027936	3658073	4677899	315886016	371168032	311681568	83693168	125800848	639243	1	169851584	516474336	156545024	468039680	107216096	243908336	262634128	102521184
Sedoheptulose, o-methyloxime, hexakis-O-(trimethylsilyl)-	426337248	523477	306688672	289886688	273234720	247332240	1	295506976	1	3174977	8531456	4816074	392380704	243663472	210807696	188667472	265397376	1	298677952	226897632	6899783	1	54664388	1	1	348852576	3166269	319433504	649709	1	1	306148448	144125328	194872304	470373024	260717552	365260992	138472688	228037200	1	353294464	263449776	22176368	376483296	250480704	238804336	188692352	313754048	153813696
Sucrose, octakis(trimethylsilyl) ether	196936	2297161	334158	374483	1568216	156331	96509	276686	1	611504	211098	71107	131698	635420	304855	275063	1086027	2289868	342426	131387	3400356	169268	1	17338540	1604051	60404456	345531	509058	2221374	247012	476157	265282	2787884	9660464	732031	85084400	1	8013680	207889	158652	1601420	347062	39262	79848	202768	259458	1	1	78699
trans-13-Octadecenoic acid, trimethylsilyl ester	44891952	40453592	137196000	89924880	95261832	98044624	148623936	85031888	191817168	57871720	92011344	159282400	64133416	59064152	59146872	117933024	76257344	337652288	163723424	69042712	339006432	86405512	91313968	271015552	221605856	136434000	338183168	69653200	95341600	182477024	30368700	44136672	53642568	113489816	70079424	58739240	95671832	134131904	270602848	58497612	49680984	140620032	219072688	75815192	36303180	97302040	170536080	114632000	25680624
Tris(trimethylsilyl)borate	2373457	3783699	371322	369751	904853	2970402	2771926	1342406	5133748	987910	4316336	1106776	1140732	2373672	1897073	2337245	1310535	5543807	255749	2814974	3258428	2537291	641112	1240804	559426	3704012	5183092	1672201	2882138	1734377	1324026	921088	1937687	1912185	1675661	2819348	11807337	2701740	1304474	7118665	1232701	2798367	1972558	723572	853925	3465951	2236849	819541	666923
Tris(trimethylsilyl)carbamate	413756	235528	830129	358810	303045	741117	978846	341377	1764119	253211	82363	471305	1719335	311136	614902	923366	577778	755357	909177	834652	329224	512640	716065	1542169	463916	1440555	1869938	281063	260315	1200523	345689	291231	810807	3135319	152804	499116	1344880	1106130	884783	705744	340860	687819	569250	217786	1219433	262166	283915	107842	656180
Urea, N,N'-bis(trimethylsilyl)-	168630016	220703776	327452544	218499024	177986832	383819168	273893408	261653360	153462816	243609232	177109632	343258080	302713888	303097664	198567440	213265936	185778000	209976640	103257544	222794336	295362720	301112352	111639168	166794064	82835536	284256448	287122592	16744179	318195488	320117792	336855840	76973040	272277792	343450752	205033584	212718976	240123712	240489472	264733472	246915456	123770664	123923440	46066288	256026880	22475340	377096384	125794256	98418672	214962224
á-D-(+)-Mannopyranose, pentakis(trimethylsilyl) ether	955017	20901168	266344960	24536018	13203421	224643456	18134264	99547008	70829	13561084	13640275	61234136	25046906	33544270	19934260	15003430	111074368	150621376	82592752	25527912	14834429	179228016	18524084	49549936	11122995	94932272	179686400	37534240	29269892	8566473	133252216	18723100	161186992	20909540	66664856	32497328	220608	24023014	41015668	40095664	378377856	139366912	1040254	87624728	57154504	17530348	249642304	20108358	32455336
D-(+)-Galactopyranose, pentakis(trimethylsilyl) ether (isomer 2)	1	1	2156858	5936559	1	406420	871980	5334410	1	1	1	1	20725424	26602570	1	443382	78981744	1191926	42820792	4502611	1	162544464	6627194	697480	1	2219219	1110978	21520716	24050746	8717623	447358	12817312	36097120	346460	1	75624	1	1	1	691680	1	1175486	952257	1	290114	1	644500	673375	29001932
8,10-Dioxaheptadecane	8043612	12098497	12375604	11738285	10728581	8302543	11492636	11534572	8096964	8080054	11297967	11952229	12255981	11156043	11169101	8988922	8581552	3587501	12223650	10973611	9195561	10321556	12376004	12100214	10810359	12698320	12570794	11120679	12191205	12184112	1	11128775	3973345	1	6061949	11446450	9628409	12028112	10541241	11496313	12942033	1	11971615	13408886	11235847	12598889	12225086	10991169	10010728
[truncated: 37 more columns]

## Sheet: LCMS pos all
Compound_ID	C_01_II	C_02_II	C_03_II	C_04_I	C_05_I	C_06_II	C_07_II	C_08_I	C_09_I	C_10_II	C_11_I	C_12_I	C_13_II	C_14_I	C_15_I	C_16_I	C_17_I	C_18_II	C_19_II	C_20_I	C_21_I	C_22_II	C_24_II	C_25_I	C_27_II	C_28_I	C_30_I	C_32_II	C_33_I	C_34_II	C_35_I	C_36_II	C_37_II	C_38_II	C_39_II	PAH_02_I	PAH_03_I	PAH_04_I	PAH_05_I	PAH_06_II	PAH_07_II	PAH_08_II	PAH_09_II	PAH_10_I	PAH_11_I	PAH_12_I	PAH_13_II	PAH_14_II	PAH_15_II
Gender	K	K	K	K	K	K	K	K	K	K	K	K	K	K	K	K	K	K	K	K	K	K	K	M	M	M	M	M	M	M	M	M	M	M	M	M	K	M	K	K	M	K	M	M	K	K	K	K	K
495.3326@11.91	674.964	4755.97	4371.85	1396.04	1398.36	1274.6	2849.94	2225.29	481.695	7917.88	1280.28	581.701	568.804	771.331	757.635	334.003	2385.53	1305.05	2502.71	450.686	495.494	1036.72	267.784	442.489	4382.71	2087.7	586.261	1671.72	1044.5	1651.87	3976.75	9361.66	803.283	618.801	3080.03	582.86	1469.73	1932.58	1007.9	787.589	36778.5	2830.39	1008.81	1076.33	995.524	789.547	835.766	580.821	3604.16
523.3636@13.08	387.423	3145.7	2403.62	871.363	890.955	649.067	2215.02	1369.03	291.635	3607.87	844.129	344.158	373.87	519.796	358.983	172.577	1473.49	723.007	1252.06	274.338	366.17	604.971	159.144	254.669	2845.79	1084.91	369.477	943.877	586.186	897.111	2235.78	4791.82	518.58	342.671	1805.89	282.819	1011.34	1011.53	443.241	383.44	21420.4	1861.73	580.19	584.236	469.322	518.083	492.242	296.808	2207.78
521.348@12.2	234.994	2147.68	1701.43	561.006	612.57	503.149	1004.21	723.881	164.954	1838.1	431.621	216.904	159.128	280.799	209.511	116.066	999.557	484.342	699.956	136.958	193.032	285.96	75.9238	142.983	1560.05	872.383	164.42	619.731	301.459	641.068	1548.32	3579.71	230.068	194.463	1059.85	216.329	706.732	940.122	297.65	189.943	12410	810.876	405.231	315.241	386.732	413.52	227.97	143.63	907.354
785.5936@17.27	301.728	1611.63	1618.46	758.104	594.325	712.255	2014.15	1745.49	300.038	4309.06	522.677	359.059	317.968	602.586	393.642	195.991	1157.81	996.629	1042.08	356.195	304.674	475.477	157.918	295.92	577.671	990.808	306.895	1126.62	420.599	862.902	1820.4	4204.25	582.6	358.522	1668.35	329.837	1056.82	1337.53	498.157	390.756	22391.6	1230.32	589.834	971.014	644.234	248.882	575.095	613.533	2295.41
519.3324@11.41	249.858	1560.08	1655.04	661.055	726.519	597.089	1462.21	806.002	275.431	2104.46	473.521	300.343	201.658	348.88	261.794	126.01	1168.06	669.537	759.786	151.721	320.34	292.372	88.3005	149.536	977.681	1128.04	221.306	853.717	349.512	1074.14	1843.86	3788.87	435.481	347.679	1777.54	278.84	1039.88	772.055	265.128	188.353	11328.8	692.48	493.905	373.784	284.836	408.789	292.769	141.737	1050.73
757.5625@16.49	495.356	2296.25	2582.71	1283.1	1084.3	1241.56	2634.61	3140.55	524.205	7673.83	866.453	619.165	484.523	1062.92	750.143	360.886	2144.38	1995.73	1942.13	640.565	491.633	814.25	276.691	538.535	1011.12	1846.62	540.886	1938.39	805.379	1516.65	3462.5	6848.45	1042.31	588.743	2884.91	623.007	1776.28	2639.53	1061.23	725.066	40135	1947.95	1021.5	1795.22	1339.23	439.748	988.424	1241.1	3970.63
495.3327@11.59	102.563	844.201	706.553	209.729	240.594	169.066	364.575	265.501	68.8676	1018.84	203.728	95.6771	73.8754	107.38	121.259	47.4877	350.299	165.705	329.734	59.855	75.3343	147.684	35.9633	66.9427	1036	297.559	87.6998	212.946	171.666	243.571	561.527	1410.81	105.043	81.6582	431.844	89.8478	209.445	258.107	145.221	103.535	4776.19	412.891	130.488	134.686	136.697	153.874	100.274	60.6186	453.293
759.5784@16.98	238.493	1153.48	1411.33	507.542	491.042	615.795	1135.17	1258.55	189.024	3537.95	347.789	248.382	192.552	431.872	305.86	139.876	979.667	718.124	836.993	274.251	183.063	361.192	110.859	232.706	446.483	789.86	208.969	909.836	339.507	581.948	1467.92	3509.44	355.05	197.544	1194.17	257.774	768.791	1352.13	500.291	358.55	19370.6	854.712	488.866	735.363	619.52	178.722	361.489	548.851	1666.41
702.5678@16.05	184.55	878.612	947.96	463.321	318.33	468.154	1180.15	1097.59	188.877	2901.78	330.01	230.384	185.508	366.583	195.491	142.557	646.212	603.442	653.882	220.494	160.54	309.075	103.865	183.993	500.069	631.468	172.552	708.244	279.214	554.627	1281.75	2326.18	343.023	194.19	929.259	217.424	565.216	850.034	432.914	260.46	14806.7	737.351	380.618	764.634	512.125	187.622	388.436	484.492	1418.53
526.1735@4.05	108.126	408.017	549.432	338.563	0.250259	230.31	779.454	710.84	0.179788	1844.64	191.827	3.11629	124.206	36.0381	0.183204	0.0260279	515.589	417.866	17.0306	48.5969	86.967	253.556	58.9497	0.248036	1225.83	375.679	95.7342	577.732	0.0466494	340.748	715.642	1792.88	243.22	113.622	1396.31	0.0570803	180.61	241.25	0.363427	116.336	12562.3	644.881	283.344	194.72	0.0618563	7.48569	82.2448	8.73377	769.273
783.5781@16.62	240.017	1216.98	1226.83	566.882	490.32	522.841	1270.6	1298.6	228.86	3596.44	344.292	258.699	212.314	488.651	340.227	155.578	961.792	889.079	821.706	261.065	201.346	342.01	101.069	232.348	509.944	760.31	232.278	740.868	310.114	624.272	1432.57	3436.29	457.516	217.322	1259.39	262.113	693.607	1153.28	398.761	278.979	15354.3	988.485	437.2	675.406	617.085	213.622	396.06	464.816	1817.28
545.3055@3.46	218.671	892.326	1092.93	694.816	4.94875	464.665	1173.13	1153.16	5.37915	3067.54	409.195	22.2511	252.401	210.785	1.52263	2.64533	562.584	899.983	913.815	179.587	199.606	368.782	122.683	7.38736	487.408	790.957	269.339	931.529	7.58351	630.928	1471.43	3031.31	426.916	186.05	1626.88	2.63426	581.318	845.112	3.31119	272.256	14948.8	905.16	465.876	791.666	6.00616	48.4137	349.633	81.0651	1615.75
266.1272@2.51	224.498	1142.74	1150.59	628.72	51.9545	493.301	1182.22	1262.79	32.1616	2757.08	334.53	53.2299	250.845	126.427	13.4343	22.9163	908.45	887.18	1111.83	120.737	155.492	361.359	124.189	57.764	692.718	752.443	215.072	727.631	61.5329	574.741	1611.99	2841.97	499.961	258.265	1329.32	5.48083	451.915	866.389	25.0971	215.699	17477.4	1057.54	460.546	446.347	76.0343	38.8622	427.621	487.588	1468.07
477.2876@3.1	16.166	84.8736	1637.91	83.7382	0.120179	34.4621	82.853	139.419	0.39247	187.43	43.6205	2.71427	19.6871	12.5291	0.0788936	0.11981	53.0155	63.2294	78.1705	12.0973	17.5716	26.1694	8.02311	0.481007	27.1868	81.5871	17.9115	59.7482	0.312094	41.7579	202.222	195.004	29.7347	16.4769	91.8272	0.123893	56.4729	104.751	0.0950477	16.951	957.757	71.2667	34.1838	60.8213	0.291103	3.08505	33.1517	39.4199	99.9881
529.3472@5.04	213.582	1052.3	1021.42	596.06	0.461947	439.648	1100.75	1022.79	0.377503	2536.29	328.223	6.47034	232.654	98.4011	0.151455	0.0977916	485.83	790.116	927.451	107.082	166.955	332.937	116.639	0.400957	378.753	575.934	213.328	764.312	0.243736	613.697	1366.85	2681.68	415.652	130.954	1200.09	5.43881	490.06	914.689	0.374952	231.649	15219.9	872.897	487.894	607.418	0.587009	20.1568	463.834	510.818	1461.55
700.5519@15.56	113.303	462.867	624.721	212.203	193.988	286.395	843.643	474.13	83.1771	1751.53	185.009	113.228	94.4095	197.111	113.646	51.451	364.363	251.146	316.176	113.909	80.4731	186.213	54.5048	71.6589	226.785	276.285	96.3217	324.194	101.694	267.944	513.019	1327.36	151.451	78.2593	497.206	70.3473	251.568	312.921	183.667	147.176	8457.09	454.279	205.568	179.952	162.467	138.316	183.006	194.465	808.802
316.175@2.13	204.769	978.775	917.579	577.301	5.38462	395.977	991.621	904.137	3.87805	2229.55	310.33	9.12851	224.659	94.0872	1.19113	2.63823	384.494	755.841	888.533	92.5397	140.467	308.301	106.934	8.41251	316.531	559.859	213.898	737.849	8.28542	544.112	1359.15	2635.22	366.575	149.928	1174.05	0.809963	400.457	756.383	14.8409	208.221	12249.4	817.123	422.608	488.539	5.96995	19.3828	411.941	399.562	1278.54
781.5631@16.29	117.549	730.522	683.839	396.258	318.507	324.378	751.385	866.609	125.132	2523.29	229.527	185.848	118.381	285.298	176.668	110.152	631.946	538.067	591.864	158.703	103.609	224.451	73.6709	169.671	450.794	480.123	156.261	463.796	255.066	397.47	1168.58	1836.43	289.371	180.314	735.575	178.229	400.059	643.668	267.24	146.682	11019.2	483.138	237.761	394.398	372.223	101.931	246.88	246.177	1154.66
770.3607@2.97	197.654	943.381	723.647	503.755	3.60633	394.852	958.905	753.424	3.64	2279.25	295.326	11.2025	220.158	139.981	0.738434	2.35984	360.866	613.613	862.563	122.454	145.547	306.273	94.7206	7.25452	282.109	561.604	197.305	760.527	7.26921	513.527	1171.66	2481.42	306.063	150.268	1080.18	0.820228	479.504	749.887	2.76383	217.675	11692.1	783.434	416.163	600.709	5.33398	28.2097	398.759	421.708	1279.51
303.1795@2.64	141.822	750.378	741.084	414.655	3.15087	304.853	766.661	896.837	2.58676	1702.9	213.524	7.01189	164.554	56.1874	0.748031	1.67129	523.237	570.076	746.954	60.2549	98.2505	237.021	78.635	5.91306	434.182	448.502	147.52	465.674	4.58931	370.375	1174.13	1782	309.176	164.852	873.94	0.518357	273.992	570.679	2.59233	140.018	11701.8	716.877	338.422	289.016	2.93244	12.5906	318.763	354.647	1011.25
812.6761@19.22	53.7746	329.433	268.631	115.43	97.6409	153.033	335.001	270.973	66.499	796.965	94.4175	55.7739	60.8298	100.394	68.3022	40.0294	202.677	170.799	178.705	71.5572	45.1794	95.6115	25.7566	40.7629	168.827	232.956	45.8779	192.298	62.3172	175.394	332.986	898.543	89.0794	55.5436	273.043	43.7758	133.624	231.817	121.534	72.0295	4260.59	193.48	121.81	226.746	119.663	86.1606	97.5669	121.051	457.444
805.5626@16.19	105.48	380.629	430.931	141.927	132.094	203.654	352.025	734.227	102.527	1299.64	185.34	119.153	111.18	139.916	123.635	74.4463	247.796	262.799	323.738	101.836	93.4213	142.208	57.6654	109.277	241.5	287.078	98.4314	331.685	162.058	234.368	501.649	641.096	175.805	100.458	401.271	83.7147	234.971	250.513	215.709	145.461	5542.75	352.847	248.241	234.966	173.83	72.9734	184.46	159.615	626.49
674.5363@15.44	103.922	317.714	671.188	159.977	126.953	243.367	538.795	269.222	68.4224	1186.97	142.256	99.4614	90.3104	174.501	96.1582	37.7396	231.546	218.032	250.663	81.6955	61.5711	124.707	34.6088	46.2296	172.504	282.782	79.9373	232.32	75.8939	208.97	369.396	909.463	133.63	83.9018	425.615	75.5068	134.402	202.868	133.949	92.5764	3099.69	355.848	142.283	155.922	169.178	119.333	132.872	240.72	545.142
787.609@18.04	87.9938	513.675	469.732	138.439	141.244	170.173	460.798	316.957	49.5505	839.813	92.1501	57.6934	60.1408	132.784	86.4411	29.0289	278.542	197.647	189.734	103.151	56.9661	107.768	24.6836	55.3457	136.351	245.346	62.7608	255.427	50.5141	146.612	323.466	1432.48	89.7331	62.0768	341.666	77.6563	212.447	411.968	124.544	86.6511	4815.68	338.269	163.604	193.898	179.514	75.9517	94.8005	137.616	465.724
739.4481@5.37	161.797	983.649	1226.44	414.977	2.33639	456.363	856.403	1010.71	3.17059	2746.23	316.288	32.545	175.221	143.958	1.93683	0.537867	801.683	624.652	586.019	133.762	121.191	267.253	80.5893	1.68872	450.151	432.083	186.061	436.375	0.97648	308.736	999.237	2017.78	286.055	138.676	835.163	1.35084	360.804	511.323	1.74487	143.866	10167.2	844.492	261.509	200.097	0.892092	62.4612	238.211	303.426	1103.2
307.1534@2.97	113.611	532.716	466.858	314.07	0.233947	245.13	585.763	631.368	0.130082	1371.24	176.49	1.39153	126.392	36.9371	0.122952	0.0396988	470.653	429.268	549.735	53.8494	89.2553	175.981	65.2617	0.107607	380.093	341.148	113.482	336.957	0.105504	269.861	760.322	1366.49	249.703	88.5614	695.951	0.112042	248.515	452.791	0.136176	114.189	9223.78	526.986	250.254	220.088	0.0819108	7.01314	233.397	270.621	760.616
809.5945@17.13	66.9997	491.926	378.689	222.517	168.128	166.015	589.81	535.521	73.0434	1679.96	137.009	114.994	82.0919	152.716	84.5715	62.3622	321.442	286.772	342.758	85.4231	59.3419	140.719	44.0813	104.067	275.178	237.813	102.96	271.175	157	223.031	633.784	864.584	194.752	108.346	433.544	86.7457	173.873	257.717	124.128	72.9284	5718.9	316.015	139.935	219.52	176.471	61.3859	164.5	82.0166	781.471
811.6094@17.59	78.1655	422.055	372.095	174.828	156.145	142.413	558.193	404.754	64.9441	1161.87	83.9424	63.1425	60.127	149.276	108.761	33.3606	293.923	278.599	220.684	89.7263	38.667	120.001	20.0776	72.3387	168.538	176.299	85.9135	190.987	69.5238	190.792	396.725	1202.38	137.176	58.5575	505.219	73.1989	143.992	295.273	86.0763	69.4312	3475.71	398.318	107.35	174.4	167.477	73.9945	98.7949	130.159	589.516
534.2911@3.58	94.2524	447.893	416.473	7828.16	1.7288	177.192	443.238	5653.62	0.901877	920.546	112.331	168.341	105.356	4.68819	0.251305	0.633874	51.6632	365.329	391.38	6.08494	79.5722	146.098	46.5983	0.643121	128.939	404.842	2.02879	346.064	0.635595	243.213	5711.53	1155.83	159.665	69.4213	544.334	0.708544	1413.47	3384.49	0.0118	88.4103	5518.02	386.245	211.84	1.48039	0.0573119	3.04033	202.7	176.692	518.023
526.1732@3.63	86.1606	499.552	500.419	-188.874	1.68844	223.787	456.489	12152.5	0.334985	920.324	54.8031	-736.259	115.115	0.147544	0.216251	0.112404	101.456	374.287	609.403	1.72367	33.2935	129.861	50.5843	-1.01855	237.312	562.789	0.774471	223.138	0.0499797	190.192	31500.2	1028.49	202.713	111.526	467.245	1.08735	3298.66	14206.9	0.0267602	94.4558	6021.31	435.87	194.77	0.260769	0.0217437	1.56816	237.289	255.251	583.379
349.2006@4.54	49.7277	286.496	269.189	175.219	2.97946	97.0411	249.957	342.961	1.77991	491.153	67.6715	4.19064	59.9931	12.1415	0.90707	1.35391	150.634	227.139	333.032	13.2352	27.2452	88.436	25.7896	5.71646	118.321	205.225	58.6593	149.108	4.46741	128.051	574.298	537.211	106.992	107.354	296.387	0.952501	66.9802	193.845	2.33973	42.6451	3598.79	292.147	123.975	103.671	2.26566	4.12479	133.462	140.025	363.599
545.3055@3.24	33.5107	228.986	211.98	40.6207	12.1847	83.4934	121.262	11848	5.65602	205.409	15.9107	88.7061	48.5754	12.1564	0.462371	0.95489	45.3519	232.67	174.12	5.65169	18.1849	30.8092	19.4345	1.08074	11.9399	2502.18	94.3961	54.5468	0.155215	66.0645	26885.6	271.151	63.7031	39.3923	99.4983	9.61168	5563.53	76364.2	0.351469	39.5807	1181.94	148.539	56.3523	100.77	4.29955	5.677	195.114	326.71	302.529
827.4057@3.55	127.299	636.527	629.937	421.73	0.673203	270.225	637.153	833.063	0.542154	1478.55	204.734	2.4063	147.651	25.146	0.197698	0.220763	303.101	541.846	580.582	42.3648	83.2598	205.763	63.4809	0.409671	267.115	468.671	34.7642	425.37	0.512736	333.179	1084.75	1515.67	248.358	207.049	751.196	0.0971462	211.273	486.046	1.23229	132.963	8777.38	582.094	282.676	195.22	0.25403	6.04944	270.097	308.954	835.223
298.2505@14.48	5.79555	16.7536	256.315	97.1023	49.769	37.3544	441.684	116.57	18.2072	1223.41	37.5244	29.658	18.5767	46.3007	34.2248	17.7483	81.9191	63.303	50.0105	17.7729	13.5921	125.111	4.53872	17.8864	82.8479	175.272	34.5755	55.1514	16.5934	352.049	240.908	35.8993	35.2434	9.28436	181.755	9.53929	82.15	112.358	9.23946	10.6692	943.061	45.9795	76.974	26.4597	10.4028	42.6833	28.1421	9.59675	95.974
779.5467@15.93	90.0762	470.146	544.254	172.127	189.79	210.93	520.252	261.299	65.5596	999.339	170.089	98.4395	74.9161	163.561	75.0767	54.708	345.755	178.109	232.65	66.0211	48.5132	116.806	32.2755	101.754	151.695	198.85	98.8761	169.368	62.4398	137.365	321.511	1382.17	119.87	80.1023	356.557	54.2746	88.4511	249.411	141.898	64.4001	3477.3	244.407	249.047	65.2402	150.764	56.0976	83.7619	83.7414	666.07
815.3164@5.1	133.671	526.34	690.512	250.253	0.0563607	275.478	626.702	381.785	0.437161	1894.83	225.687	6.27109	135.721	219.773	0.0598743	0.0491241	390.439	416.7	438.148	176.927	168.849	179.66	85.7961	0.186789	229.144	271.12	148.649	545.159	0.0981221	418.867	558.747	1980.28	263.681	15.3191	789.001	0.641967	638.345	692.413	0.0353075	177.189	12572.7	470.257	288.3	563.051	0.0605489	34.1012	259.769	193.54	1227.86
549.2811@4.87	47.7343	297.657	297.339	178.908	0.947858	112.815	258.087	423.071	0.416211	524.624	66.5627	3.25919	59.0608	7.71236	0.393972	0.308502	209.087	242.702	355.967	11.1694	31.8673	87.1108	23.3639	1.31917	160.216	216.074	51.7322	141.312	0.753786	133.707	626.147	531.562	108.101	150.925	288.298	0.17958	75.4364	234.193	1.752	46.2983	4054.98	276.356	120.519	90.4632	1.10134	3.62074	124.14	164.827	354.015
623.2799@4.27	84.2238	491.471	456.141	279.33	8.42791	171.496	430.795	526.229	8.494	858.307	120.85	8.09096	100.811	32.2901	4.95823	6.17207	241.163	349.894	648.609	28.718	57.0404	146.492	45.3585	14.1751	163.953	312.031	92.9546	287.144	14.8157	239.259	959.394	986.511	173.547	134.703	479.539	0.889691	156.685	392.226	3.09344	88.5205	6576.5	452.389	218.96	228.335	12.5974	4.95696	246.138	272.098	648.113
955.5338@3.1	118.898	626.233	524.977	362.8	0.160767	249.027	611.219	553.979	0.770202	1336.39	175.267	6.00479	142.33	45.451	0.10926	0.0532619	220.983	454.909	547.933	47.8613	68.8362	195.484	58.0054	0.388695	199.107	344.179	72.1522	436.456	0.347546	302.864	1035.75	1459.72	209.725	121.265	669.542	0.191315	228.273	475.422	0.317541	118.011	6745.76	518.937	246.057	247.546	0.106483	10.2059	239.254	277.836	721.799
1083.6284@2.71	77.211	471.172	319.127	178.697	0.124817	156.96	412.981	291.84	0.17838	806.945	97.0547	2.02376	86.1765	25.3952	0.0464206	0.0963538	108.661	190.288	374.921	24.3368	38.9084	142.212	27.7772	0.501801	138.587	164.714	59.8803	299.645	0.295276	173.375	422.496	923.004	93.5433	73.5248	422.601	0.101223	134.583	244.936	0.165379	68.402	3855.07	332.538	178.259	146.491	0.179108	5.83159	160.383	197.995	375.728
514.2427@4.9	88.7927	370.464	465.73	176.334	21.2051	206.745	464.704	352.251	18.0422	1415.3	159.961	27.5405	87.5781	124.134	4.47984	11.3682	341.287	274.612	291.786	104.79	110.866	121.552	63.2221	31.1641	235.722	163.936	97.6553	371.18	29.1525	290.809	369.681	1347.45	210.549	15.545	545.29	2.50599	381.801	467.149	12.4688	131.663	9553.41	300.515	194.163	331.451	30.2107	23.6873	178.092	158.543	775.117
973.5484@5.77	48.9	231.76	423.868	107.266	6.36611	121.416	236.769	136.763	14.1818	926.801	124.733	48.899	44.7699	164.273	4.00891	2.07707	168.162	139.152	128.009	103.672	64.4205	61.6383	32.9784	4.2462	46.5615	85.5125	70.3816	156.345	4.03583	130.365	238.84	789.02	80.2655	9.13702	264.696	8.17818	217.685	198.594	1.79753	51.9361	3806.62	186.633	73.9425	113.054	3.87759	96.0605	68.2249	44.6037	488.462
1680.8126@4.73	75.2619	499.937	450.499	129.593	13.391	200.915	392.044	337.393	8.53907	1149.82	106.018	19.8976	65.4133	73.2328	4.60617	5.99875	336.679	179.309	248.935	67.5922	56.0254	112.646	30.1564	12.1927	172.689	157.19	71.4822	232.143	10.4129	145.899	348.035	1018.48	94.2165	59.0027	354.248	3.82727	181.44	253.098	2.7347	61.9517	4831.42	358.509	128.963	108.995	7.05658	35.4369	115.49	135.028	468.539
278.1622@4.28	85.1123	469.26	491.29	220.106	4.24535	214.407	488.377	467.704	5.61908	1242.52	128.637	28.5423	91.1019	85.573	3.54888	1.22611	414.7	305.53	240.738	64.9102	53.9368	130.19	44.6189	2.65067	234.82	230.676	72.6077	229.415	1.7733	191.537	541.717	1212.61	165.8	74.6636	453.152	2.66146	171.083	317.929	3.29725	80.1491	5140.49	390.497	141.237	134.479	1.52089	35.9666	130.731	157.142	583.706
651.3022@3.57	66.2272	249.346	336.037	143.035	4.96486	148.056	339.767	338.403	3.70451	1130.28	169.123	17.135	57.8753	65.0414	0.814679	1.82361	219.407	179.641	148.77	78.8673	120.881	85.1249	47.8514	0.0329092	165.383	109.242	0.864778	301.086	2.43718	236.883	242.717	1048.13	145.584	6.85398	412.113	0.965091	552.444	518.094	0.00755834	107.237	7717.15	188.78	146.035	53.128	0.0736233	22.3658	116.511	98.0312	625.926
644.3744@4.98	97.2042	432.369	495.107	213.891	0.343125	215.362	513.688	406.426	0.396862	1353.89	171.666	4.55508	101.664	112.049	0.129046	0.130312	319	323.266	372.139	98.9885	108.524	145.637	62.8138	0.397458	242.231	216.747	103.995	379.652	0.326805	292.404	463.1	1411.63	205.17	20.7392	592.079	0.293928	389.164	502.371	1.23107	121.796	9193.8	370.747	220.21	348.736	0.335505	20.299	199.496	191.701	803.154
781.4015@3.48	84.2549	375.672	420.378	273.753	0.884881	183.012	412.695	483.21	0.929136	1041.05	143.724	5.61393	96.806	37.5483	0.600587	0.415161	203.735	369.736	334.429	46.0694	62.0092	124.683	42.6437	1.80776	135.299	321.508	95.9986	267.183	0.946194	213.372	583.062	993.521	161.08	103.518	449.144	0.405841	167.968	331.77	1.53286	98.1967	4997.97	342.023	165.931	226.879	0.810298	9.4471	171.634	216.577	553.387
781.5599@16	43.5734	250.372	219.433	84.5103	87.4745	94.7058	222.589	126.094	42.3789	458.668	66.9054	41.9425	42.905	90.6646	78.3742	20.3476	170.054	156.277	123.335	43.2313	53.978	62.112	19.2976	28.5848	60.1056	145.771	38.3428	123.014	43.5136	140.938	247.04	502.578	88.2227	51.5523	253.107	29.5991	224.666	131.011	36.7658	33.2244	2430.49	153.087	80.3392	86.6513	59.6674	31.9392	60.3623	46.9653	250.079
372.2372@4.6	68.3912	239.331	673.873	124.338	139.913	248.244	374.458	305.904	114.406	1862.05	190.065	495.27	61.5808	1342.73	35.6199	74.0341	266.028	166.789	152.185	487.99	201.122	91.1293	62.3584	154.751	190.186	133.592	79.8889	458.055	180.329	326.283	148.125	1109.92	186.008	15.1506	435.973	71.5073	1204.71	538.693	77.263	221.417	8370.19	124.721	138.642	705.327	228.366	599.344	105.259	126.923	891.116
688.5514@15.73	43.4864	99.8109	248.832	72.2495	44.0388	85.8572	209.242	119.73	32.657	540.645	62.3278	41.6529	37.5185	71.4727	32.9521	17.7563	81.1247	94.6296	102.631	37.8697	26.9413	50.247	15.0645	22.8546	63.8384	117.622	34.3772	105.643	27.3358	87.8479	164.58	271.516	58.6913	35.2103	142.297	31.8006	60.4373	63.8881	74.1247	42.4997	1460.88	164.868	60.5012	75.8168	72.6332	55.2234	67.5133	88.5369	237.345
1262.6518@4.23	58.0721	290.873	299.248	173.569	5.66026	108.82	292.375	310.985	3.31412	614.301	88.9865	4.14654	63.7851	24.7468	0.997116	2.84527	141.395	192.278	4.48092	24.3152	47.1047	107.018	27.7924	12.2695	144.292	193.188	65.4921	267.623	10.9493	176.613	573.198	740.924	102.718	61.9466	456.061	1.68361	139.079	271.801	2.20842	66.2193	4894.16	316.588	168.429	172.826	3.70626	3.74158	113.086	11.4325	448.457
1078.5217@3.45	72.4209	307.682	359.987	200.666	2.42662	149.17	354.183	355.685	2.09943	926.049	130.53	6.67219	80.0005	77.1132	0.646786	1.24424	209.735	294.827	293.036	64.7687	74.1126	105.547	41.3453	2.95446	114.965	250.271	90.028	256.097	2.88696	210.719	472.901	985.494	140.055	42.1274	417.692	0.512229	224.479	372.091	1.52526	94.3901	5088.99	299.209	145.649	286.038	2.10706	14.368	149.977	95.543	589.866
561.3523@5.25	78.3871	370.784	383.937	216.749	12.4925	146.946	370.501	377.813	8.65788	861.093	129.043	9.02779	82.338	51.9891	2.11909	6.31892	202.372	275.225	330.489	45.4469	66.016	117.117	44.5029	23.2084	126.782	193.09	89.7621	281.143	22.3048	239.977	576.631	951.972	148.449	43.5866	419.527	1.92796	192.057	325.333	7.53634	90.8873	6228.28	334.82	186.767	252.386	10.079	6.18995	185.116	173.254	639.675
414.2828@4.35	50.7381	264.996	258.345	158.213	1.34666	102.096	270.536	290.057	1.17334	585.215	77.8123	8.84812	55.7193	29.9372	0.4683	0.637043	126.459	201.674	258.312	20.5443	35.0637	86.1331	27.2109	2.75437	97.5156	161.502	57.4941	181.408	2.13322	146.188	437.164	585.653	100.997	50.898	285.235	0.478147	92.3933	206.227	1.24424	57.3315	3912.16	239.798	129.168	133.508	1.24661	4.87576	131.831	138.204	389.241
620.5371@18.98	43.9484	229.757	112.864	38.6157	70.3177	48.4772	240.915	298.809	18.5288	574.611	46.55	29.9893	20.7854	36.2538	28.3213	17.6363	133.161	102.609	125.738	22.6848	22.2812	45.2443	11.8133	41.7572	215.686	101.885	24.0622	119.201	70.4397	100.975	143.673	408.539	50.539	38.2252	85.1501	35.743	118.07	125.789	104.315	76.8428	3409.72	181.401	67.5854	89.8241	86.3375	24.8579	40.1869	56.9603	210.932
723.3446@2.83	64.4433	325.917	280.567	180.43	14.2305	97.4573	324.996	286.315	11.1173	460.829	83.3117	8.54467	67.0403	24.9791	2.15669	8.07504	116.955	185.342	344.97	22.2929	40.036	88.7857	25.4789	23.8222	99.7297	171.963	63.1313	215.597	25.5494	178.18	499.067	705.614	98.9475	73.2378	333.007	0.602819	114.283	236.449	8.73344	53.2954	4469.12	279.363	149.998	174.477	19.1885	3.74475	149.444	145.005	304.15
1354.6308@4.6	59.1546	243.868	262.508	123.876	13.3204	113.779	270.344	165.949	11.4675	738.221	111.644	10.8998	60.418	89.7362	3.00088	8.78868	97.7569	175.056	188.799	71.6823	64.3075	82.7571	31.4018	23.423	63.0983	149.887	72.2959	264.752	22.7991	168.172	230.523	827.212	92.6934	11.6969	314.495	1.33724	278.214	322.992	10.8498	74.6942	3159.17	183.264	110.975	318.183	18.0666	15.606	99.4332	89.7326	435.08
1271.5711@5.13	36.0484	191.938	213.672	122.878	3.51989	83.6365	181.106	267.778	3.75081	401.802	57.5471	2.40295	45.9939	8.00564	1.26509	2.75011	118.8	180.066	219.215	12.2001	23.394	61.0167	17.2719	6.84981	89.0459	166.131	35.6932	100.645	6.8959	91.9661	355.789	399.134	74.419	85.9987	196.267	0.224621	53.2079	152.985	2.4323	38.1	2496.49	191.465	78.0102	77.6284	5.67821	2.22675	88.6746	114.596	255.655
444.2583@4.45	47.1253	266.956	338.422	105.067	0.830331	137.224	247.806	287.784	0.813412	800.577	80.765	10.8841	42.918	54.8448	0.476921	0.319598	280.8	173.715	162.476	52.3562	46.4801	67.0079	23.8632	0.899375	108.226	121.32	56.9924	128.253	0.535072	97.3279	266.643	666.365	85.3788	32.3367	244.586	0.990956	137.362	189.274	0.428459	38.3077	3354.67	232.027	74.6524	71.7883	0.452236	31.2818	70.1106	76.1568	364.893
786.6601@19.17	14.1196	65.2346	68.142	26.0913	20.8759	35.2501	81.3374	50.7729	27.1619	224.962	18.0396	12.9134	15.854	36.7326	23.5296	10.0848	51.3658	59.025	54.3054	24.7152	9.78792	23.605	5.50764	11.6217	38.2416	80.0486	13.3966	56.0249	18.1308	38.8207	125.163	131.405	32.5458	23.1298	74.3725	16.342	28.2234	43.3137	35.0477	18.7604	781.53	58.4097	24.7598	87.306	40.2105	22.7796	23.8641	24.9893	104.473
731.5469@16.21	17.5182	108.125	185.881	50.1434	62.2624	83.721	74.8569	78.827	10.7766	249.409	18.6038	17.6055	9.35411	39.3714	26.829	9.19162	125.941	74.1616	63.3142	29.1343	10.3606	26.5948	5.16108	10.4721	17.4823	75.8007	18.6506	84.2414	14.1615	35.0306	101.114	647.994	23.6612	11.3452	130.195	19.19	48.3513	238.331	37.4733	35.2448	1503.85	82.3246	22.3317	60.5547	103.066	18.4453	25.1465	71.0904	168.924
680.3207@5.42	44.7419	246.984	243.322	139.858	4.61268	95.0268	223.798	273.6	3.63582	483.352	58.0988	3.17781	51.505	14.5242	0.731064	2.73007	143.993	194.391	251.462	15.8927	34.1103	75.51	23.4099	11.3391	109.845	144.98	47.0237	148.635	8.90623	143.905	448.339	538.668	102.094	48.4694	273.654	0.266484	92.2241	225.211	2.24295	46.2138	4007.63	220.107	115.997	112.628	4.71269	3.32023	117.681	125.588	385.914
758.6279@17.84	20.5438	93.0299	110.895	37.0864	31.2775	44.802	104.314	75.4214	32.0911	315.733	29.7075	18.3649	21.0948	43.1765	28.9496	14.1443	68.7618	73.7419	63.0902	25.9384	14.1184	30.7409	7.05196	16.7017	63.8094	77.4887	19.5031	69.0759	24.9883	49.0689	130.307	149.518	33.4917	27.5016	92.8241	19.0954	40.0692	53.7653	41.7981	23.05	884.909	72.9784	35.7845	86.6534	54.1924	25.5339	29.6728	35.8461	141.621
730.5979@16.82	24.6667	110.722	125.735	49.714	42.9501	49.4059	144.262	134.368	32.4751	375.493	38.0587	29.2092	23.3587	38.2813	28.6895	20.2227	92.1521	87.1241	79.3677	32.0715	21.7784	38.257	11.3663	27.2032	84.0894	95.1076	25.204	72.1387	35.7227	59.373	135.724	208.72	35.4034	27.5932	111.68	29.0149	58.435	86.0334	72.6992	40.7377	1244.47	86.9058	45.2653	105.256	69.4748	30.3935	41.5924	59.5167	209.165
416.2636@4.33	47.8536	254.982	216.716	150.406	0.343166	104.881	251.384	278.891	0.481325	585.893	76.2328	3.28021	51.7141	29.5564	0.190364	0.145309	121.207	188.655	260.764	23.1158	36.6411	74.8739	25.0225	0.407143	90.8627	155.012	48.1108	151.495	0.325798	129.07	367.009	617.364	91.9544	40.2593	269.722	0.257556	95.95	206.616	0.50258	49.4712	3080.31	201.942	117.709	119.422	0.676869	7.27455	120.097	128.118	332.132
807.5757@16.6	52.2506	338.971	298.597	156.615	122.411	115.066	289.886	315.096	53.652	690.239	102.709	71.1727	49.0212	118.253	58.5851	42.2089	234.407	220.794	194.522	57.4335	40.1015	87.3268	26.7119	67.5189	174.127	163.243	60.1903	160.845	80.2297	124.792	353.523	680.493	123.336	50.9771	271.276	54.5534	131.032	236.58	92.251	59.7627	3660.32	213.261	120.197	131.635	144.221	45.5104	90.7601	99.7879	539.499
814.4912@2.27	63.9169	327.965	296.44	144.891	0.446236	132.248	353.686	243.971	0.341348	778.941	103.94	2.21163	66.4498	45.8533	0.0829442	0.177706	147.68	177.418	259.599	41.8056	52.3795	103.828	33.6657	0.837385	150.91	127.078	62.7114	246.42	0.483337	174.65	285.52	898.454	105.191	20.0489	374.062	0.156779	201.761	269.003	0.517739	59.2828	4704.9	273.524	142.309	168.635	0.253489	8.97067	126.05	123.73	413.606
519.332@11.1	32.7878	206.595	219.338	86.283	115.634	78.3204	203.245	100.308	39.1985	309.736	63.3444	49.145	25.1054	54.9679	44.57	17.4732	155.517	82.2593	88.4085	24.6823	46.7987	36.8623	12.0496	23.8644	128.496	139.124	29.7945	112.909	50.4846	146.25	228.471	522.639	58.612	45.3566	233.345	40.5561	147.031	102.521	38.7117	25.3645	1553.62	86.6367	63.2709	51.4431	40.1183	68.5105	38.3378	20.2689	142.997
772.4062@2.9	54.1471	330.554	421.79	123.943	2.24572	147.207	277.085	264.931	4.26177	944.619	113.599	22.5427	53.6046	82.408	1.29569	0.987338	240.887	183.843	159.642	66.064	48.0938	83.2014	29.6474	1.99203	113.953	123.496	65.4331	163.006	1.74727	115.512	296.539	761.231	89.8693	26.4491	296.018	1.51464	164.475	191.971	0.814911	46.5322	3575.56	250.5	82.2588	85.3763	1.79337	40.4901	73.1097	82.824	396.032
755.5459@15.87	35.4719	259.507	304.77	90.7565	123.781	124.871	260.505	218.39	38.2224	681.585	46.0664	42.1649	37.9779	71.3504	71.2418	21.7591	234.306	121.042	146.102	55.2492	56.3648	67.4588	19.2776	21.7184	37.1071	134.321	39.4817	174.541	36.5357	101.629	207.675	1038.85	79.9653	39.4464	224.687	37.1668	114.368	288.404	66.4248	62.7371	3035.93	194.861	56.3322	90.5337	92.0233	41.5389	72.2573	95.1208	396.043
608.2456@2.89	56.0504	240.321	283.871	129.751	0.792384	122.259	311.685	244.756	0.740053	798.829	94.87	2.54459	58.936	63.9799	0.166674	0.66778	214.07	182.94	233.353	58.7075	65.9263	80.3944	38.2196	1.526	167.824	152.482	58.4664	228.791	1.48486	179.957	303.943	856.096	128.734	26.1418	366.127	0.276502	230.532	296.283	0.462519	69.6011	5718.42	218.088	125.071	187.995	1.46631	11.4746	111.016	101.568	461.705
586.3681@2.97	34.5647	193.936	145.475	104.106	0.139286	84.174	211.526	390.692	0.0901756	447.249	58.8024	1.39281	44.3367	14.3157	0.0350687	0.0259453	129.978	160.091	235.941	15.7554	26.7164	59.5691	19.2706	0.0835936	115.194	114.497	36.2254	122.526	0.0566553	84.9005	349.905	456.822	83.4396	44.2267	226.961	0.0612083	81.3802	173.506	0.0878573	39.9344	3555.53	189.026	100.9	71.5555	0.0513865	3.70895	91.7421	108.67	205.957
1051.5722@4.59	39.7338	150.091	159.384	97.6476	0.715981	64.0193	226.825	220.245	0.64087	507.317	60.9871	8.17963	32.1858	33.2445	0.220374	0.265776	98.9467	139.792	84.5748	22.8251	20.4538	54.47	19.7923	0.849982	97.263	61.8104	28.5375	110.578	0.745749	80.1855	182.913	359.014	47.6875	19.2418	126.774	0.121102	48.6727	154.536	1.59939	45.9678	2380.75	173.109	70.9319	61.4398	1.06824	5.38122	64.5874	99.2651	245.157
551.2595@3.18	62.4102	297.83	278.871	166.082	33.4775	110.26	273.511	725.436	17.4638	651.435	91.9642	27.5116	63.7427	16.229	2.69209	9.34994	123.893	214.85	258.42	16.4471	51.8338	91.4093	31.41	1.03864	108.952	194.177	4.34451	224.797	18.1	171.668	835.269	757.06	111.847	42.668	374.31	1.57254	355.231	668.909	0.543027	64.3443	4234.37	260.529	138.667	21.198	1.71177	3.91536	132.852	118.454	453.616
1668.7591@4.53	5.18409	26.6989	17.9874	8.73731	166.303	9.19011	19.2062	16.9215	114.819	80.1741	13.0887	76.0083	3.16558	70.9275	26.1356	82.33	10.3923	6.58952	9.22018	22.8142	7.929	6.07677	2.71731	206.66	13.9214	13.176	6.54714	31.0773	271.192	16.7416	17.5122	74.4045	11.1034	4.41258	28.5758	5.12141	54.9462	39.9005	108.217	7.97437	282.415	8.33734	8.75139	52.559	273.077	15.2142	5.94372	6.93193	31.3177
794.382@2.83	48.6863	254.774	215.104	124.622	9.09849	77.3711	241.896	217.799	7.32816	369.972	61.5644	6.71822	49.4596	19.4984	1.40302	5.05184	90.4887	131.336	250.678	17.3765	29.7763	70.0512	18.2216	13.899	79.6867	119.173	45.9465	167.619	14.7045	129.829	342.198	538.392	68.4061	43.696	249.554	0.454609	91.0745	181.839	5.40427	41.835	3339.95	218.84	116.188	127.437	12.0772	4.05574	111.942	116.494	236.099
343.2473@4.53	45.2243	208.372	212.386	142.248	0.571454	91.4609	231.609	164.769	0.390886	560.854	74.7614	3.63662	49.9579	22.4948	0.351044	0.194252	114.223	166.886	191.607	23.9142	34.7509	66.2473	25.3996	0.81766	78.5061	141.784	48.2295	136.195	0.521735	118.248	303.727	557.2	89.8918	46.8238	256.378	0.264657	79.9096	151.658	0.698556	50.4257	2813.13	182.74	90.4004	95.0435	0.563918	5.17235	87.323	93.5644	322.879
259.1534@1.46	84.6845	436.983	443.06	240.227	3.35004	194.365	479.169	473.311	2.34296	1374.26	136.207	16.6427	92.5983	64.7927	2.04331	1.04576	291.951	340.41	369.931	50.1763	53.8787	150.138	44.767	3.95346	228.135	244.931	77.8771	271.047	2.48528	210.854	597.845	1010.07	162.972	101.872	465.751	1.37648	158.013	334.255	3.46631	83.4962	5777.77	436.279	164.127	158.027	1.99931	21.1454	152.223	204.498	607.1
458.2733@4.46	38.4691	199.082	211.852	113.123	0.460073	86.625	226.547	206.755	2.45507	536.012	62.14	11.8971	43.4808	23.7104	0.52993	0.141238	207.812	164.059	193.672	21.3751	30.1834	63.646	23.6947	0.477742	165.135	136.594	37.4786	121.209	0.390491	105.965	312.616	494.366	92.5392	53.9568	238.656	0.318592	70.3957	171.255	0.453584	43.2821	3701.41	201.922	85.8875	69.2903	0.901534	8.47728	80.3795	101.044	335.394
819.4206@5.25	4.7252	16.3344	46.6437	10.0159	10.6894	12.9519	24.9453	25.9916	13.8534	179.973	7.92768	46.7065	4.75353	36.9301	4.58226	2.64962	9.70706	10.6851	13.3837	14.0474	6.89829	6.02449	3.95253	11.392	6.9325	17.4699	3.9764	37.0121	10.6336	28.8938	20.6514	88.7592	10.6901	9.92096	29.8827	20.7016	32.3731	33.0836	9.67143	12.8139	443.933	12.8099	9.12798	45.0311	26.7867	66.0725	9.0213	6.39313	67.6869
1312.687@5	31.6775	111.102	133.178	94.2151	0.65264	56.7865	178.49	142.448	1.81773	536.404	69.0927	45.0314	21.33	113.284	0.533211	0.269667	66.1927	110.814	51.2313	47.9886	25.4701	49.0365	18.52	1.07585	70.5672	55.0259	32.0767	132.165	1.02333	89.2359	143.731	326.167	32.6467	7.93404	120.166	0.386649	78.5009	172.1	1.21538	41.9008	1753.95	96.9823	48.9454	101.825	1.42347	38.6957	43.3221	62.8136	215.794
506.2743@4.76	40.3804	231.459	228.292	93.3057	0.346819	116.872	243.74	207.413	0.941543	584.548	62.8456	5.51583	45.8408	38.8846	0.358825	0.054892	239.404	121.978	124.44	33.5877	23.5141	57.1556	22.3353	0.134759	119.554	106.156	36.4503	109.537	0.106756	100.961	233.928	775.61	89.4849	19.6273	254.701	0.262026	85.7201	144.939	0.235059	32.5582	2342.51	155.353	60.0031	64.5967	0.153733	12.5298	47.7076	59.7478	302.875
1042.502@5.1	26.974	160.333	152.01	102	7.32428	58.9695	138.103	217.622	4.10435	275.187	40.1477	3.61268	35.9233	5.48096	1.23251	2.42822	74.999	137.413	183.798	6.19259	13.7202	48.9934	12.2361	8.45281	64.6019	117.602	26.7468	76.9788	6.72482	65.5404	315.854	295.833	55.6094	61.7532	152.179	0.411463	30.8625	99.1181	30.3709	22.9263	1699.33	154.31	60.9218	45.5156	4.30595	1.58617	65.6697	78.7967	163.735
528.326@4.74	44.2997	163.38	207.601	104.164	1.99423	82.3713	177.818	106.266	1.95488	526.157	83.8879	3.76764	41.3742	72.8741	0.403317	1.17675	63.8438	127.825	119.733	48.5431	46.3782	59.3012	23.4515	4.47171	37.5834	94.0063	51.8925	177.78	4.01366	133.395	189.067	554.227	64.081	6.49724	225.722	0.666023	177.992	162.688	2.02011	53.383	2551.59	128.551	81.3237	207.822	2.67214	9.98353	77.9015	61.6353	341.809
729.5303@15.76	16.036	86.344	125.929	39.8403	47.0547	58.8191	102.203	48.4429	10.6008	332.88	18.1567	15.621	19.8275	32.3373	42.9482	6.94758	89.5917	43.0304	48.1884	27.0784	17.9538	28.9609	5.24872	5.26151	12.7803	58.5556	21.1752	134.718	8.84248	34.9683	65.4804	321.958	25.6224	18.8399	144.858	9.54856	24.177	64.0075	14.856	17.0405	569.771	66.6446	17.7473	21.6913	27.7888	22.11	23.4682	43.1579	149.884
985.5487@4.9	38.8243	133.67	195.901	107.324	0.259023	90.8318	221.876	295.552	0.493971	695.158	54.749	13.5528	40.0707	88.4743	0.209514	0.0953156	104.823	149.432	128.033	42.622	33.4914	66.0238	25.2291	0.345075	98.4109	80.0186	46.1056	168.971	0.208939	110.753	219.382	551.587	75.6108	20.2668	220.3	1.29512	94.7044	92.7955	0.669572	54.1104	2442.36	175.449	69.1633	102.579	0.311954	18.0446	57.4743	84.7355	449.555
798.6593@18.7	19.1967	66.8524	112.484	37.6607	21.8903	41.5248	96.881	42.5975	19.9196	253.869	29.1363	18.1168	18.3722	32.409	17.5336	9.85902	42.3128	52.9684	54.0616	22.3654	13.0985	26.2616	7.07371	8.97504	39.0888	72.6468	16.1637	51.4932	12.9307	43.193	82.4044	128.052	24.7715	17.1516	73.2987	10.8419	25.5914	32.9358	24.8569	19.1648	834.963	61.3709	29.5752	46.4312	33.3125	32.4744	30.5338	37.0376	115.961
516.2903@1.33	85.5658	456.739	452.53	240.185	2.93266	197.469	491.317	494.355	2.01507	1375.29	138.501	15.0592	95.1257	60.135	1.77497	0.876014	314.182	343.4	391.752	47.9258	54.9229	152.641	45.7302	3.35804	258.492	244.86	79.3485	274.071	2.07766	212.225	621.702	1042.13	170.088	102.458	488.901	1.18849	159.743	344.619	2.91241	83.1798	6143.25	455.563	170.849	152.307	1.72576	18.8978	157.224	207.144	622.213
401.226@2.76	14.0731	53.9276	102.215	24.4306	5.64379	37.2615	77.0464	54.972	6.06101	282.448	24.6639	21.7678	12.7729	76.6448	1.56508	4.0843	52.3486	34.9429	39.9125	38.2376	24.1973	17.341	11.6265	11.5143	41.3212	25.6309	16.3339	81.3513	9.7537	54.8662	50.998	232.38	33.5398	3.35649	99.9754	3.13263	112.171	95.2203	32.6921	31.0773	1650.27	36.9582	31.9353	79.4295	8.99157	43.2863	24.6627	25.1537	157.211
528.3381@2.78	48.8619	235.543	217.372	135.595	1.63756	90.2858	220.139	196.834	2.1803	490.92	70.647	2.51521	49.6872	25.5944	0.214606	1.40825	86.5304	163.484	193.196	23.817	33.9431	75.831	22.6487	5.99965	69.9955	132.817	48.4982	168.633	4.48827	129.733	311.755	562.044	75.8674	32.9604	254.424	0.0939692	109.954	184.968	0.510849	46.4574	2701.34	191.679	100.47	135.734	2.17562	3.11962	99.2931	99.7138	307.71
347.1874@3.02	7.51068	56.6675	133.74	26.7075	0.553882	54.0853	30.7412	53.7643	0.548663	234.424	20.7263	37.0821	7.00896	51.3605	0.130292	0.190768	43.1331	42.1069	27.452	8.07395	17.7188	25.295	4.64629	1.06005	34.6439	29.1311	8.98861	43.0925	1.0824	77.0045	99.0196	278.266	29.912	5.15801	60.6314	2.14742	37.9993	167.517	NaN	14.9046	1434.32	23.5862	24.7006	52.5811	1.12237	23.5913	19.2525	49.4412	73.0263
767.5818@16.81	24.3756	175.661	164.016	109.466	67.2178	99.0094	277.594	198.156	28.4077	530.72	79.1301	46.9395	38.1449	74.2521	30.1056	33.8705	128.066	104.432	143.271	42.3842	32.4542	71.6116	19.2696	30.1162	97.0238	98.7638	33.806	137.287	44.1937	148.245	254.272	396.994	55.7955	47.9855	208.001	42.6226	130.179	137.419	49.3251	36.3566	3079.58	137.457	69.2704	99.1071	74.8207	28.9743	77.2925	77.1277	276.095
441.2267@4.54	19.2316	110.088	109.927	61.6117	0.572941	41.8959	101.211	155.779	0.144069	215.831	26.0314	1.07638	21.3771	5.51184	0.154694	0.0590185	85.1991	84.7865	117.669	6.58112	14.6365	31.3056	10.1753	0.42811	61.0129	69.6629	20.2673	58.7998	0.326428	57.1682	212.776	231.483	44.5567	35.7385	119.615	0.089146	36.4408	98.1708	0.49556	18.6636	1812.27	98.3921	48.4018	38.6651	0.198527	1.64528	47.5186	55.4699	152.036
488.2608@2.86	18.3475	66.8775	125.559	31.2043	6.94053	46.0156	92.7536	59.0948	7.7249	327.167	32.0585	28.2323	16.0963	102.646	1.61401	5.30519	54.8277	47.8169	49.8792	48.6289	32.0221	23.7786	14.3221	15.7701	43.9361	35.9801	20.8522	104.157	13.1194	73.9918	58.6097	288.231	42.3814	3.3544	124.703	4.04336	150.277	115.485	3.85335	37.8307	1905.14	42.6004	38.6959	110.4	10.8151	50.4686	30.7687	29.1587	195.861
549.327@2.8	45.2621	215.837	202.335	127.262	0.399865	87.5294	228.489	190.276	0.358941	496.189	73.2886	1.75182	49.8704	23.7269	0.0670802	0.233631	79.9379	158.878	191.465	21.8981	31.7315	69.8026	23.6216	0.724993	68.3257	108.198	44.8522	156.705	0.710453	116.468	282.255	565.942	77.0338	28.6374	251.749	0.0862698	96.4027	164.176	0.331845	42.1705	2624.55	185.615	93.1606	103.569	0.520373	5.05514	88.7995	88.9996	280.446
1262.6514@3.62	3.83372	53.5116	26.1413	11.5835	0.450054	10.1626	14.5037	55.5166	0.149623	20.1875	3.92052	3.14655	6.22116	2.66302	0.0903627	0.184405	9.82216	21.2908	188.719	1.48531	1.69701	6.119	2.93485	0.0553036	1.44591	7.74264	1.55654	8.15885	0.176836	7.17766	477.026	32.429	13.7894	6.69644	14.7161	0.157365	32.9098	512.44	0.042194	4.9684	140.525	19.6017	8.74705	1.28634	0.401885	0.885774	54.4747	62.4278	34.4928
578.3063@3.2	19.6603	124.289	121.252	337.217	3.64078	42.596	109.309	4354.1	0.589434	169.898	9.52652	1127.41	26.4479	1.4346	3.12858	0.743635	21.3422	110.049	163.794	0.243303	5.25601	35.729	11.4919	0.726747	60.1912	194.395	2.73872	50.928	0.420123	50.8986	9326.64	203.248	53.3688	65.219	130.557	1.72582	406.916	1879.66	0.0770915	15.2066	1494.6	131.656	49.4248	0.439596	NaN	0.288778	58.3824	57.6969	155.039
493.3164@10.86	16.3625	214.822	156.589	40.1457	50.2683	45.4176	48.7349	48.1217	10.583	173.427	24.8064	16.1778	9.38457	18.1234	12.9111	7.19172	78.8647	40.6176	53.8035	11.6888	9.61831	19.1876	3.8707	8.2048	98.7318	61.3215	14.1183	36.1772	20.7037	32.4305	95.5703	388.854	18.1986	10.8101	87.6833	13.5073	26.0381	69.9112	23.0358	20.8778	665.508	75.7138	14.8502	22.8543	34.7324	34.8598	16.2553	13.99	91.9824
359.2056@3.61	26.6903	151.12	149.751	86.25	0.444256	66.7913	155.933	2387.09	0.169649	321.509	50.6172	32.3467	33.5271	1.08355	0.150275	0.0283574	58.431	116.019	139.556	1.89384	14.6206	45.8086	14.6129	0.168094	101.666	165.121	1.63855	72.5725	0.127163	62.281	918.551	381.105	63.3434	38.8567	169.888	0.224198	361.575	1092.6	0.0149471	23.1654	1992.51	145.464	56.6312	0.728161	0.00502916	1.18367	52.0165	59.1493	185.82
296.1194@3.56	13.8362	77.9445	78.5797	50.4666	0.306836	32.0647	77.4271	95.0823	0.195746	165.973	20.1014	1.9195	15.6549	4.32914	0.181816	0.0708328	58.5537	63.2732	1.34112	5.03331	9.57973	23.6708	7.19139	0.0191021	43.2896	54.8082	2.08841	43.1172	0.163022	41.3649	135.245	156.926	31.6752	30.516	80.6112	0.124469	24.9462	58.8354	0.0610164	14.2092	1213.22	68.4295	32.3259	18.3725	0.0999716	2.50207	30.3495	39.3986	104.427
481.365@12.6	2.31408	34.9342	34.5565	10.0902	6.6178	3.64418	14.7251	13.092	1.98978	15.7992	11.2866	3.12384	2.92042	3.92007	2.32652	2.65692	10.0769	3.26923	12.5801	1.63891	2.69513	7.07134	0.829748	1.533	119.861	9.20163	2.87421	1.42474	4.9242	13.5726	29.7306	33.3631	1.94136	2.75768	18.2481	3.63244	10.4231	6.86025	12.2995	1.80044	173.142	24.2427	3.75254	3.0412	3.91124	6.76791	3.42486	0.960436	14.9977
833.5924@16.94	20.325	74.9141	62.8878	32.3404	19.2103	32.4156	72.5223	182.514	20.6799	191.275	38.015	23.4373	23.9237	23.4271	20.9795	13.7541	34.9169	56.9524	48.6294	18.9685	18.025	29.9512	10.8685	24.6759	53.7068	47.6967	26.2848	54.8231	26.3097	40.3898	74.0872	108.165	42.7936	19.5544	82.7984	14.1507	28.2633	38.7143	38.7864	26.1	826.679	72.5691	44.9306	44.941	32.8771	13.9634	38.4672	29.7999	140.078
610.4051@5.48	26.0211	155.304	168.584	60.1683	0.191356	65.6587	153.623	165.666	0.594366	414.864	57.9181	8.46357	25.619	33.3752	0.196059	0.0552858	181.431	85.6149	94.5357	29.9317	28.9237	38.2279	14.8145	0.212802	76.9679	60.0308	35.8276	73.0163	0.024997	53.8833	186.068	396.712	63.548	19.7478	168.786	0.225858	72.0216	99.4529	0.176218	20.4286	2111.53	124.194	49.1691	32.8882	0.158288	14.1941	37.6704	37.7786	208.027
557.353@2.5	48.7267	227.315	246.534	100.921	0.938121	112.596	278.576	194.27	1.13847	720.779	85.6834	4.19836	49.9537	55.1241	0.33391	0.631854	126.074	144.028	171.198	44.9227	51.0696	75.8103	30.3558	2.90906	112.098	79.6196	52.8701	207.959	1.6624	145.972	196.922	753.857	92.7568	9.27562	292.37	0.312335	199.929	249.192	0.899978	59.871	4326.5	181.462	108.474	156.588	0.972559	8.66408	94.6527	95.4316	377.068
509.3484@12.52	10.739	53.4439	62.9278	20.5636	10.935	10.1318	32.6835	22.2959	6.51402	62.8415	19.184	8.09083	8.68096	7.62811	6.22634	3.91706	16.7273	11.7185	28.819	5.43729	7.88038	12.6448	3.24838	4.88896	101.144	30.402	7.53613	18.9534	10.5376	17.6137	50.2207	53.7592	10.8295	8.57549	30.1625	5.64315	14.7472	10.7156	10.3321	5.94328	269.933	39.9641	11.3632	9.51155	9.0553	13.536	10.6309	6.05115	34.5101
571.3569@4.88	28.5304	140.448	144.144	78.8168	0.272156	61.0404	160.694	160.715	0.370003	362.459	46.6625	2.20895	32.6328	15.0534	0.156957	0.0909132	116.378	111.655	138.451	16.5555	23.6024	43.295	17.8239	0.369234	90.7278	89.9024	29.2042	92.814	0.26666	78.2018	217.785	393.598	67.1069	24.6979	177.874	0.512169	62.9976	121.699	0.671463	30.3825	2662.22	136.756	64.9013	59.8862	0.317044	3.68633	61.4616	59.5976	221.048
755.5462@15.87	35.4337	259.677	306.322	90.9695	124.069	124.884	260.986	218.869	38.3072	683.277	46.1655	42.2536	38.1279	71.6457	71.4131	21.8471	235.303	121.424	146.436	55.3789	56.5464	67.6673	19.3534	21.7677	37.5034	134.671	39.5703	175.123	36.621	101.932	208.122	1039.19	80.373	39.5085	226.405	37.3149	114.657	289.628	66.6652	62.8248	3046.69	196.129	56.2248	90.7723	92.2712	41.6215	72.1422	95.0287	397.461
805.561@15.94	13.9447	126.39	87.7423	53.8611	47.971	42.4902	110.894	68.9191	18.0604	306.156	28.4621	23.149	17.2153	40.5076	26.788	9.72243	95.0516	81.0551	57.8631	21.1507	15.9456	28.0996	9.10335	14.3243	59.9499	56.4216	19.4126	50.459	23.7354	54.8764	165.724	215.312	41.2857	20.2576	110.756	13.9836	64.9347	56.5316	19.6342	14.0424	996.923	68.5464	26.5924	31.572	26.5685	16.2222	27.3812	16.3866	132.919
745.596@17.66	16.7118	74.7753	133.649	42.6326	30.7782	46.4842	111.542	94.6424	15.5052	285.719	39.3952	22.0262	17.2971	29.8701	16.6041	13.295	58.9689	41.1806	62.1886	20.5021	19.6437	30.1808	8.93612	12.1042	30.0847	49.2625	13.4169	80.7532	17.2495	54.6872	97.1995	219.97	23.2534	15.2199	94.1785	17.8263	65.168	88.6916	28.4532	23.7268	2006.44	65.0619	42.2164	48.6942	41.9249	19.2637	37.3683	45.3888	119.953
567.4197@14.27	45.6256	65.0019	114.292	36.0568	26.3511	59.2941	53.8615	75.3262	34.4684	132.577	67.2234	31.6521	33.4542	66.3338	38.4475	6.12442	42.2498	69.7639	51.5113	43.4669	23.1015	27.448	12.4158	15.6563	27.3737	81.9847	30.6921	83.9944	23.3105	44.1081	108.956	250.34	65.8381	26.6165	83.0498	26.334	55.3928	32.4575	20.9647	21.22	1136.61	59.6759	28.5733	24.9126	42.0136	14.122	42.3685	20.0497	184.563
472.2895@4.67	19.893	111.452	101.855	61.7789	0.030321	44.5831	112.79	136.469	0.0653956	214.285	30.9033	0.58963	25.3502	4.42267	0.0340987	0.00910863	73.5318	96.3362	118.81	6.97001	11.9175	37.2165	10.699	0.0428266	70.1293	75.0476	19.2175	57.6467	0.0264788	48.6296	163.075	260.33	45.3937	24.3058	122.541	0.0162006	31.2529	80.6389	0.0679113	15.8318	1496.43	111.808	43.141	35.702	0.0251982	1.19418	43.6012	50.2591	127.251
477.294@3.13	14.3059	85.1419	100.12	54.2772	0.141545	32.8081	79.2194	121.995	0.0924439	160.747	21.3735	1.34659	16.3192	4.71513	0.0932658	0.0442908	54.6673	64.1793	85.0487	4.41941	8.26132	26.6555	7.2452	0.0565041	43.688	49.913	4.74764	41.3846	0.0761406	37.3982	176.439	159.086	32.3403	34.6764	83.9747	0.143017	19.1532	55.2313	0.0564859	12.5258	1117.23	77.8228	33.1671	20.2533	0.0234553	1.31631	34.9197	44.4758	94.4795
607.3207@4.47	14.324	84.6423	87.7124	52.491	0.373753	32.0444	78.8851	123.696	0.23389	160.147	23.6838	0.699998	17.2424	3.96354	0.136949	0.154325	61.2676	68.9892	101.791	4.36229	9.7187	27.1103	8.35334	0.347645	43.858	56.6935	17.2135	43.9312	0.338	41.1188	170.334	167.702	34.7266	27.1476	91.4622	0.0894958	22.5277	60.048	0.663816	14.5623	1470.38	87.4498	39.7391	31.4708	0.162946	1.21708	43.354	50.827	124.155
784.6436@18.01	35.1088	146.131	205.699	73.1619	51.9836	86.0745	207.238	120.672	40.1274	545.411	61.7901	38.0193	35.1437	68.8722	38.9944	22.7138	99.1829	104.635	103.776	34.4195	25.8372	52.7148	13.8923	24.8846	101.408	121.307	32.2906	114.643	40.6429	85.6596	204.932	312.771	53.0225	34.9425	159.977	25.2471	65.9868	83.744	49.4436	41.2366	2085.27	123.406	61.6425	91.983	63.4355	41.8147	54.7521	74.0605	246.752
479.3363@12.45	5.24157	38.0417	48.4889	15.4582	12.6096	9.36289	23.1783	17.6712	3.27951	57.7479	15.2375	5.86514	4.42676	6.40722	4.00683	3.68292	20.4524	10.3644	25.623	3.37383	4.58698	9.92589	2.42921	3.53513	93.9361	17.2587	5.53654	15.2266	10.0839	16.1335	48.9102	70.8476	6.26481	4.60579	29.0673	4.95369	13.1607	12.5049	8.91858	4.92529	365.477	24.1383	7.34627	7.86752	7.98535	12.3984	7.48292	4.31688	28.9316
560.2719@4.73	22.4456	147.934	142.917	39.207	6.00122	62.3686	116.657	108.04	4.01032	356.848	33.0991	7.70068	20.1461	26.6955	2.25315	2.79879	108.285	56.7013	75.0957	23.989	17.8871	33.6223	9.33881	5.1354	53.3262	51.0055	21.8688	68.0951	4.67211	43.472	105.294	301.456	30.2572	18.4537	106.855	1.65546	59.5572	79.4514	1.538	19.1145	1485.98	108.138	37.6419	33.3614	3.4793	13.5923	33.0094	41.5049	146.927
359.2054@2.56	30.6509	174.9	164.79	97.3389	0.53187	67.1972	168.632	220.323	0.50951	343.73	45.4933	3.21585	36.1659	7.7945	0.275837	0.146285	105.757	135.289	175.832	9.467	16.6506	53.6308	15.1047	0.769081	99.734	99.1811	30.0119	88.4939	0.389756	73.5006	258.473	379.8	64.1548	46.4658	181.121	0.235851	41.4273	104.141	0.829213	26.0938	2214.04	169.074	64.5833	43.7463	0.283291	3.48497	65.4458	71.9363	193.828
331.2052@3.56	25.6894	108.599	120.946	78.9872	1.38888	50.3484	128.779	205.145	0.215887	330.879	58.0725	7.1371	27.0895	10.5456	0.386663	0.344011	48.9271	78.0837	79.9586	12.4214	25.4812	36.6205	14.356	5.06115	41.394	63.8735	4.89079	87.3732	1.38633	68.1841	163.339	324.651	42.303	11.3752	143.625	0.154173	119.745	152.267	0.159525	26.6609	1561.28	92.7155	49.1117	10.7161	1.21785	4.71815	43.7242	39.9534	172.809
733.5624@16.86	14.6179	51.2384	61.2157	26.3244	22.7606	37.5107	52.2942	84.0706	14.284	163.918	18.0424	14.6386	12.4234	21.7995	21.21	10.5045	49.0335	45.9878	59.7477	15.897	11.4587	18.7836	5.80271	10.7321	38.0798	69.891	13.1855	51.7695	16.8945	38.8322	93.7414	201.38	25.4194	13.4862	75.074	15.7119	37.6409	75.6901	49.9519	23.7266	1093.1	37.2155	32.1363	69.0978	43.8862	14.2328	28.5354	36.1768	101.86
442.2779@4.36	14.2807	87.9052	87.5762	37.0819	0.174189	44.551	97.524	113.819	0.0771694	223.172	22.9006	2.24995	17.9978	11.9338	0.163572	0.0153855	110.2	47.0976	64.8139	9.7007	8.03869	21.3023	7.43999	0.110419	58.0324	44.2487	12.6915	34.3695	0.0187897	31.5693	104.248	257.608	34.4749	14.6362	88.7127	0.0343495	28.0811	54.8254	0.16317	13.1795	937.279	68.9686	25.0691	17.0402	0.0443666	2.94219	20.3995	30.1616	98.314
1016.6762@11.92	13.5022	119.642	90.0233	30.3989	41.1992	24.5059	57.8482	30.5707	9.48606	118.244	23.3525	12.3092	7.71577	14.333	15.366	5.58461	57.109	24.1615	36.7731	6.65045	9.19541	15.3963	3.44565	8.02946	95.3665	43.3819	10.3175	25.8397	18.8425	36.9743	84.5252	211.586	12.428	10.3446	68.7379	12.8592	29.146	37.533	15.7366	9.91768	559.852	44.6041	18.1969	12.1861	17.8151	30.9754	10.4066	4.92609	52.4731
599.4003@4.5	24.7037	137.95	153.219	46.6668	1.87383	62.6467	148.249	131.009	1.66365	399.327	32.9276	4.35793	21.7407	20.8669	0.622056	0.907228	143.529	82.8971	79.6743	22.3301	21.1982	36.161	12.5144	1.74886	64.5915	56.1715	28.2484	65.0812	1.85885	59.8855	133.874	373.487	49.0142	13.8958	125.12	0.527076	58.4689	88.3653	0.69026	19.3722	1842.66	116.901	41.4885	42.1711	1.29051	13.6432	38.0725	33.1015	205.404
650.3734@2.74	36.046	173.021	173.023	90.3303	5.42827	75.7177	187.971	120.121	4.15082	461.328	66.9786	4.40861	38.305	41.6357	0.859565	3.25451	53.9537	111.174	122.209	28.3506	33.0447	56.6191	19.1702	12.0199	46.539	65.2117	39.3878	153.74	10.7255	105.494	150.54	502.237	57.8813	7.06009	198.553	0.523281	144.494	170.177	3.05498	37.7598	2078.96	130.078	73.4014	122.621	6.705	7.14568	65.2461	70.2252	240.42
331.2099@4.41	13.9735	63.4569	89.3251	28.987	9.53124	33.1751	93.3828	65.4839	7.43344	313.514	23.3095	21.2715	14.2306	31.1043	4.36321	0.389922	73.9084	50.0277	39.6951	18.9072	12.0584	24.0618	7.48395	1.45954	36.3694	37.5822	15.0321	45.7216	1.10129	41.3105	79.3037	214.948	27.6708	9.79659	85.3543	6.22973	38.517	53.5157	1.34388	19.3975	995.878	57.6398	24.9127	36.7719	3.66719	24.9139	20.5896	25.6846	128.679
584.2624@14.95	7.3129	37.3759	102.49	14.7787	22.6605	24.9531	49.0235	25.7809	8.65142	164.572	17.9876	21.4219	10.9616	14.3357	3.36861	5.09122	35.0634	84.9169	61.2249	8.06681	17.9261	32.7876	11.2044	13.0924	1.67102	20.8443	10.688	53.9778	40.7365	32.7924	23.1715	98.4617	66.6059	9.68364	73.8616	22.7698	25.9851	60.9135	2.50673	15.3015	2084.01	88.1883	35.508	68.9575	58.0313	8.54162	30.8258	30.9505	140.591
868.5123@2.62	22.9905	169.382	166.931	48.2645	0.192301	63.8205	143.12	102.544	0.209861	419.314	44.4138	5.89093	24.0507	27.3711	0.123687	0.0854744	87.8009	60.4053	75.962	20.0751	18.4944	40.809	11.3076	0.366933	53.4082	35.1082	25.6197	69.4818	0.333339	46.3629	100.441	332.709	31.5066	10.9832	126.516	0.550662	61.7546	73.3723	0.0377052	17.6622	1419.76	123.812	40.1786	27.8876	0.223395	13.572	32.1191	38.3395	146.223
422.2171@2.61	21.7564	130.749	117.791	76.8357	0.842162	42.7631	116.579	146.959	0.646679	215.874	31.6399	1.34161	25.6396	5.07888	0.281667	0.478584	57.0822	94.0849	135.654	5.52643	11.9534	40.7399	11.3466	1.69748	49.9025	71.5941	25.8151	71.8568	1.4481	60.3026	235.765	244.372	46.3426	39.4135	130.183	0.194235	30.004	83.1322	0.559462	18.8369	1686.82	128.486	56.7933	43.8775	0.963399	1.27939	59.1372	62.4629	158.506
765.567@16.59	11.4676	78.973	77.6374	50.3422	39.138	46.2458	123.162	103.723	12.0767	266.638	34.6209	21.4682	15.6601	30.9357	12.7359	15.915	78.1571	47.9566	90.3582	23.9612	13.9413	34.7088	11.9835	15.5839	51.8892	48.1323	16.6035	78.8036	28.1033	56.4839	171.126	237.154	30.8415	20.1584	82.2682	18.7728	50.0899	71.277	28.6968	19.8885	1763.1	51.1197	28.7244	56.2961	33.4126	18.3417	39.6529	36.9935	165.292
1608.7317@5.44	19.732	120.664	130.652	37.8295	0.284819	52.2121	118.18	81.2385	0.378481	354.251	28.4261	2.50557	21.4578	21.3468	0.148702	0.238127	77.9666	64.1068	78.7242	20.36	16.2787	33.0961	9.84303	0.380355	37.1641	49.5916	21.915	59.7142	0.338243	47.89	105.286	309.589	32.9704	9.83653	99.855	0.32829	55.9564	81.4599	0.248539	18.942	1420.85	113.545	36.2352	39.7375	0.217376	11.1001	33.2813	31.3272	177.4
728.5826@16.17	13.2701	61.0121	77.8831	40.9684	27.4056	26.6303	111.144	68.3019	12.9703	211.007	23.9674	15.9133	10.1106	23.8036	11.9705	10.2825	52.6663	48.3337	41.1245	16.8567	12.4255	24.1127	7.37072	15.2669	47.2075	40.2766	13.2717	40.4408	16.7983	36.1717	85.3929	103.743	18.9915	13.3682	67.6324	14.7508	46.8198	45.0728	26.1645	22.6731	1159.97	51.3848	22.235	36.2779	27.3929	15.555	23.6551	32.1845	127.394
741.5676@16.73	8.99519	38.7774	84.8807	33.553	27.684	27.929	74.1891	35.9166	8.97229	183.176	30.0373	21.0987	12.3516	20.3377	13.4411	7.76658	53.8925	25.8267	55.0598	15.2211	14.9326	20.0832	8.18374	7.22032	21.6119	34.8552	10.9004	57.9483	15.2946	33.5339	99.4682	152.954	22.9557	11.9293	60.4281	10.1796	45.1356	36.5981	11.0688	13.782	1155.67	37.9374	19.257	28.241	18.6867	9.84453	29.8316	23.2309	103.522
793.5949@16.88	11.3579	70.0707	74.4056	54.9108	29.2023	39.8153	115.612	125.289	16.9674	238.904	39.8348	22.9677	19.6248	32.8305	15.1418	18.8161	55.0371	55.7792	53.0043	17.8931	17.8084	29.1621	11.2117	16.7066	49.1399	44.5911	14.7354	63.806	26.1215	71.2807	105.812	145.831	31.2898	19.6795	95.5167	20.9175	71.0007	84.9644	25.4068	17.0086	1688.93	60.1186	33.2815	46.4491	40.3653	12.7317	32.9044	37.2485	123.755
721.2791@4.36	16.7545	58.7754	65.4478	46.4785	0.185841	31.4547	95.243	88.658	1.68501	297.521	35.4516	18.2951	12.3606	50.9856	0.576266	0.0355816	43.2752	67.2448	34.0642	24.675	13.5604	24.3841	11.0776	0.175616	40.1778	29.7362	14.167	63.5376	0.143479	42.346	72.0308	190.011	18.6412	4.88938	58.7135	0.010897	40.2898	94.3792	0.107759	23.0617	939.966	61.2163	25.7322	47.1359	0.44677	12.3346	25.6254	38.1091	129.249
165.0793@2.41	29.2047	157.018	153.201	84.2255	3.76188	61.9122	164.388	186.241	2.44323	360.088	43.515	6.26963	32.6473	15.7693	1.58203	1.55048	112.484	120.114	147.472	14.5469	19.3297	48.7777	15.4809	4.11176	87.7809	95.1181	28.8307	94.8417	3.85585	76.9652	230.083	370.473	61.6332	38.0131	167.947	1.07775	51.6811	114.967	3.72106	27.8221	2247.34	146.21	61.3031	56.0231	5.1252	5.49949	58.0334	66.0561	201.552
315.2404@5.77	1.32911	4.11752	40.2022	1.91942	10.9638	2.67766	13.0676	170.32	1.30633	86.2774	2.05507	2.20856	1.37678	2.45489	0.887861	1.85463	18.6712	14.8913	8.29486	4.29029	1.40636	4.22958	5.22662	3.95874	0.337737	2.80478	4.68671	22.6382	9.33422	4.50886	16.3638	21.1454	6.59219	2.17447	8.72459	2.71981	7.93614	15.0944	6.46414	4.65359	471.607	16.1578	8.16383	7.67317	8.44893	3.81461	8.47674	10.9601	39.0558
510.2799@2.83	26.9358	168.225	204.486	68.5914	0.104708	74.547	149.394	155.073	0.22782	468.361	53.7251	6.06951	27.7322	31.2877	0.0708467	0.0247803	134.73	96.8484	89.8583	26.4771	21.459	44.257	14.2364	0.1404	67.4098	66.1438	30.8715	72.1469	0.0920443	55.7988	168.238	360.41	46.5793	18.6151	142.951	0.300393	65.5289	88.1318	0.0864122	21.6248	1830.96	131.169	42.8684	38.1415	0.0644445	13.8881	39.4302	48.0316	184.582
772.6423@18.48	8.82979	27.5651	52.1291	15.0145	8.67328	17.3606	33.8769	17.2022	12.7214	102.794	11.2084	7.83305	8.64886	17.1174	9.60675	4.41221	18.291	27.486	25.031	11.2543	5.20548	10.9305	2.70608	4.29568	16.1244	43.9283	7.78604	24.0601	6.42944	17.7504	43.0384	44.8625	12.7241	10.552	33.5967	6.71973	9.5273	13.6646	12.975	7.75762	306.435	29.2464	12.1898	31.6871	23.5081	14.5027	12.1509	15.9251	44.9394
594.5218@18.79	4.26263	32.5207	16.8941	5.53038	8.28608	5.29369	16.9441	20.2437	1.91513	54.5813	6.09323	2.77331	2.01561	3.05036	9.67199	1.68667	14.4224	10.9513	16.349	3.49344	1.82833	5.86257	0.901288	3.45261	53.1224	24.0258	3.45126	6.96786	7.6052	12.251	20.3785	70.6332	4.52054	3.39003	10.0494	4.56785	9.47984	17.6139	16.1302	8.01914	235.435	16.5668	5.36303	11.1054	11.1401	3.60967	3.12488	4.8497	16.6424
672.5193@14.99	12.3587	37.0551	89.7505	24.1888	16.4537	26.7287	70.9311	33.513	7.3081	145.996	13.6438	10.7764	9.41956	24.1224	12.6891	4.50401	28.4388	30.2742	26.0746	10.8627	7.31585	16.0641	4.17404	4.75721	19.4981	28.1602	10.6479	27.5258	5.92093	20.4433	39.9678	81.9665	13.6134	7.43344	51.6741	5.25974	14.8497	17.2682	12.5243	11.5563	406.073	40.0519	12.1296	10.5465	18.073	24.3927	12.8708	22.0832	81.7412
842.4388@4.22	20.7494	95.1532	108.822	58.2598	1.6464	39.0575	123.184	129.047	1.03958	304.703	29.9019	2.73221	22.068	17.7826	0.319812	0.805083	59.1888	73.1802	2.78557	12.9331	15.9136	40.3126	10.3963	3.05782	52.0049	60.2199	22.8982	96.2089	2.90392	64.3566	173.28	298.07	36.1651	20.6321	177.095	0.475998	52.4652	93.8345	0.769842	25.8978	1839.26	112.512	55.239	58.6589	1.34394	3.32448	34.3189	4.37978	166.639
403.2214@1.77	42.2123	236.173	196.469	129.219	0.0894181	77.4558	213.534	216.756	0.124754	426.549	57.7639	1.4251	46.8774	8.6169	0.00753412	0.0498937	82.739	149.573	221.92	9.74959	23.9542	71.5333	20.6781	0.48585	87.8564	106.093	45.0827	137.026	0.224763	111.919	342.914	502.924	74.5637	52.3354	257.217	0.0611586	59.8088	150.14	0.179129	35.8925	2692.69	208.047	99.7881	70.0336	0.042865	1.87641	96.2956	92.552	263.408
771.576@16.79	11.8982	30.4454	57.759	23.6754	12.0253	18.5847	51.6836	42.3977	10.6225	104.816	17.8109	12.4771	11.7589	14.9398	11.1418	4.87135	21.5942	27.4969	33.3733	12.1275	14.1373	13.3731	6.03854	7.67995	10.3384	41.1839	9.89075	42.5653	10.8793	22.9522	47.3421	71.2581	24.3676	13.4645	48.8993	8.87401	30.0895	26.5095	17.3714	10.6732	506.42	40.8311	20.2997	26.2982	14.035	8.65406	20.2179	20.7441	62.1116
1187.6216@2.98	22.0419	126.246	112.692	41.971	0.310148	62.2672	123.145	83.3942	0.503409	348.86	33.4368	7.61883	23.0095	38.1705	0.106298	0.0821927	111.589	48.8492	58.703	24.6745	14.0559	30.7629	10.9201	0.221587	52.9337	47.1501	18.8555	69.2205	0.252686	53.5126	95.4668	402.084	39.2568	7.08213	133.858	0.556668	59.9286	79.5971	0.227172	20.3712	1214.8	78.3641	32.5089	39.4306	0.111518	13.1422	24.4268	32.3878	168.359
430.2423@3.11	20.0221	106.913	103.516	58.0456	0.14406	45.025	105.916	132.832	0.184084	224.857	29.644	0.773583	23.7434	4.7367	0.0535038	0.0583291	75.0062	87.7476	101.333	6.7346	11.1572	34.6023	10.2325	0.150824	66.7523	63.5237	17.2534	61.7188	0.120041	48.5709	155.12	253.473	43.0816	17.4147	118.288	0.0713419	33.5841	78.4685	0.0583967	17.7409	1515.91	105.485	41.7843	35.158	0.0715883	1.49524	41.7951	48.5209	134.222
643.3901@4.7	30.0705	150.94	146.448	90.4149	1.13693	65.4326	161.851	147.735	0.647402	356.95	51.4399	0.949109	35.2907	16.5218	0.433416	0.433086	63.691	116.749	139.505	16.6162	23.7855	50.4596	16.298	0.667894	49.4776	84.7776	31.6137	106.542	1.10477	86.5663	188.716	383.25	56.9486	16.459	164.879	0.0509019	76.3916	132.773	1.06699	33.3773	2054.72	130.489	69.4178	95.1423	1.64221	2.91515	67.3093	80.7418	212.454
444.3604@15.34	37.8194	203.55	222.959	101.06	91.0313	87.1696	251.373	228.945	35.5186	647.623	72.6824	40.137	39.1627	70.7024	51.2785	28.2185	170.1	129.913	149.953	48.9987	34.4735	54.1201	21.1541	47.4734	116.628	111.105	40.0047	127.279	58.4551	107.75	253.432	575.759	75.4227	46.9755	210.226	34.6525	145.916	210.513	61.2449	50.9338	3080.41	146.05	78.0581	114.718	78.5637	26.8597	69.8804	69.2691	328.182
282.2555@13.72	2.90337	12.1346	29.7238	3.02294	24.2142	15.3312	21.7137	46.3573	1.4007	111.99	4.7173	4.24905	2.51627	9.60079	2.01873	2.0844	35.2852	8.47473	20.7436	6.3581	5.52448	3.68821	3.66611	6.62164	23.5899	6.82663	2.33338	11.5606	9.42113	4.55711	20.2147	65.166	18.9145	1.41913	29.695	2.32699	23.726	26.4127	8.38636	8.3893	883.814	20.0793	7.94999	5.22666	7.86543	3.62529	8.56601	11.3508	64.7226
560.6052@4.73	21.1629	141.768	135.297	36.8316	5.45167	57.952	110.229	101.39	3.70429	328.159	30.9524	7.48449	19.0727	24.5831	2.07988	2.57608	101.758	54.186	70.3738	22.3242	16.9216	32.1051	8.83192	4.79558	50.2029	48.0756	20.559	65	4.20789	41.5365	99.3921	280.491	28.7757	17.1191	100.538	1.57598	55.7224	74.5259	0.953903	17.6074	1409.36	103.188	35.2478	31.7133	3.11678	12.6528	31.2268	38.8714	138.815
420.8838@4.23	19.5778	97.903	98.9957	60.2114	2.49738	34.729	94.0103	113.483	1.53138	198.168	30.5781	1.56742	21.6763	8.68004	0.432749	1.30394	47.6789	65.3551	0.745638	7.98103	16.1712	35.7471	9.51156	4.85035	47.5112	68.6307	22.4812	87.8555	4.63594	58.732	205.186	242.659	35.1841	22.0723	154.048	0.642668	52.0904	104.399	1.14212	23.0932	1679.13	106.237	56.5397	60.1232	2.17363	1.43998	39.9123	4.26539	150.225
795.6142@17.81	10.7356	69.7242	91.1135	35.4375	25.052	31.4323	121.101	79.4739	10.9808	325.702	22.62	14.7558	12.2874	26.602	12.2591	10.1372	47.3555	43.9157	58.1498	16.561	15.7707	26.8639	6.62365	11.0101	32.2394	43.4483	12.1445	59.2865	16.0246	54.6335	89.657	163.141	24.3645	15.3001	92.1263	19.1483	40.1948	55.7928	18.2862	12.1993	1406.69	64.131	31.0964	38.3719	28.789	14.7388	32.9545	28.3372	88.9686
507.37@12.83	3.16554	30.9821	32.4955	11.1646	7.55301	5.38554	16.091	21.2455	2.79736	32.9651	14.1435	3.15028	3.45004	4.52049	3.61236	3.16323	11.7988	8.00295	11.4846	1.68999	3.61469	6.6832	1.5827	2.57287	73.9663	11.5049	3.05365	9.13062	7.43525	14.9561	34.621	32.9108	4.20753	3.64271	18.5567	4.01179	11.8479	14.4883	15.7505	3.19629	305.573	18.8674	6.55089	5.72577	7.29711	6.66507	5.03349	3.34281	17.8304
567.3313@11.39	12.5139	57.195	62.7743	18.5194	27.096	22.613	38.9402	65.5396	16.4278	109.727	27.6927	17.0364	10.9961	12.2387	17.3231	9.40159	35.1563	23.0297	30.5764	8.42229	10.6434	12.5475	4.9724	12.3556	84.5934	43.9763	12.0742	29.6962	25.3835	27.6356	63.9155	80.6633	15.5206	10.5858	52.1563	12.1851	22.2221	26.6965	31.309	11.3603	368.665	33.3612	34.1104	13.8284	20.3683	27.8407	14.8706	7.90236	58.0243
1200.5363@5.22	10.7676	54.664	64.4537	40.9258	0.341536	24.9423	59.3787	86.8281	0.280414	127.136	18.1139	0.675287	14.5215	2.27263	0.197975	0.261536	38.3111	55.548	74.9986	3.17962	7.8396	17.7688	6.02867	0.655343	27.8731	48.195	11.1194	31.8429	0.607037	30.1018	116.735	127.414	25.1753	26.7253	64.789	0.0386315	16.6715	50.2764	0.291033	12.2092	929.359	57.7204	25.4424	22.0096	0.453898	0.636928	28.2974	34.0444	81.6063
2006.7611@4.64	13.9471	99.6147	109.419	42.2308	0.011504	36.4654	87.3752	101.578	0.00742945	208.948	27.0055	0.110814	21.9199	5.52676	0.00200967	0.00578793	25.4526	78.9823	66.6731	7.06677	9.28053	24.3739	8.55144	0.00706247	54.2316	37.849	13.843	62.5292	0.00311322	42.8403	127.847	180.155	42.6085	12.0684	74.7432	0.0164117	37.1181	95.6288	0.00924874	12.3465	1041.17	76.499	33.307	43.7018	0.00383745	0.62941	33.3632	45.9827	108.995
572.3875@4.08	3.19432	7.7817	12.1661	11.2157	0.000521036	4.79563	19.9079	15.1201	0.00374049	60.2385	6.09855	0.121756	2.64367	1.15455	0.00447803	0.000955954	8.1774	11.3295	1.3225	1.4416	2.46742	7.38828	1.43518	0.0155037	32.6886	12.2079	3.98024	23.5612	0.00470655	13.0563	18.6433	52.7182	5.88961	3.08791	40.5472	0.00214701	4.71207	5.19395	0.00515931	2.86399	390.146	16.2342	8.30491	7.76982	0.00855292	0.480661	1.26892	0.6571	25.0519
656.3849@2.58	20.4473	121.933	107.836	66.2358	1.1029	46.6438	123.07	158.534	0.25087	266.418	34.6611	1.96036	24.4814	7.1901	0.123532	0.0924303	55.378	81.598	116.885	7.46315	13.5839	34.8211	10.5883	0.90147	49.2176	61.2213	21.4714	74.4786	0.209611	53.8994	181.732	256.076	42.1869	35.0318	124.271	0.0480715	32.9216	81.3779	11.7774	24.5822	1673.44	103.994	52.9364	36.0406	0.157095	2.3765	49.3011	58.2742	140.377
757.2905@4.25	9.24798	44.11	30.2284	30.4972	0.0029382	16.8937	51.1329	62.9466	0.0010577	90.5858	10.9405	0.0282614	8.97598	0.921856	0.0107159	0.0020962	18.1349	38.8092	39.5229	2.03171	5.67457	18.5561	4.58282	0.0254134	13.652	44.6015	8.77842	29.6313	0.0050781	28.0363	118.888	128.426	12.6657	25.0558	73.3287	0.0117033	12.5903	39.9255	0.0026698	8.46796	711.785	52.8778	27.2765	15.5996	0.00770193	0.247552	25.0695	14.8424	75.1139
315.1791@2.79	14.2589	98.2113	107.591	36.1115	0.117038	39.2186	74.6803	85.9343	0.133749	268.365	24.5458	2.33577	16.3592	9.76305	0.14847	0.0383685	91.4067	49.1597	54.5939	10.8911	12.4975	20.6263	7.42077	0.183852	38.1395	34.7723	17.3606	36.094	0.0666027	24.6146	102.755	194.52	22.6923	13.5652	86.0061	0.0616707	28.475	42.171	0.307352	11.2121	1017.24	83.0119	24.0798	15.7832	0.0788604	5.83612	21.6532	23.7821	108.285
543.3316@11.12	6.20167	61.0057	46.6816	23.4411	34.889	16.3306	46.5172	28.687	7.73859	130.103	12.9562	14.4118	4.84614	12.0622	10.364	5.60076	42.8174	19.5547	24.3531	6.25135	5.71929	9.05983	2.57449	8.21105	79.9919	28.9095	8.56647	20.2555	17.2292	23.1852	66.5118	110.995	12.0275	9.23137	42.2057	10.9364	18.1287	24.336	12.554	4.52834	361.565	21.0684	11.6924	9.82119	14.0018	17.7119	7.88291	4.48003	47.6745
533.8091@3.58	25.2683	117.238	109.458	131.286	1.11956	46.7152	117.356	3366.33	0.312068	248.269	81.8961	21.7831	27.1905	0.724503	0.0408426	0.0659054	15.5373	94.5891	96.461	2.08917	31.3546	38.8761	12.3108	0.340136	33.9413	155.451	0.151822	94.463	0.0327438	65.2617	932.112	305.609	41.8876	17.8915	145.623	0.227451	895.256	1797.78	0.0173238	23.8598	1495.06	100.117	55.7207	0.319091	0.0185454	1.21434	51.0087	45.3416	137.247
467.3008@10.43	8.81047	90.2677	75.6166	37.6729	27.7641	21.5585	27.2708	20.423	5.47778	106.524	12.9706	8.92475	8.24954	10.84	18.1906	4.61932	35.7132	24.4252	27.2144	8.0488	6.58559	16.5504	2.04158	4.63136	71.3365	53.0721	9.99661	45.3827	9.27686	18.0327	45.3371	198.168	11.7326	11.0882	74.7074	9.28609	9.81458	27.7976	9.44335	7.12789	217.919	31.748	7.25051	11.4319	17.8426	23.5247	7.74984	10.6349	49.6148
813.457@3.53	18.1435	93.2289	140.281	44.356	0.573694	50.5278	98.9244	91.8738	1.04049	383.539	41.1077	12.0568	17.6336	39.0283	0.309325	0.233666	68.2187	54.2752	44.3952	26.6065	16.7123	28.0958	10.7065	0.218966	32.8962	42.2535	18.3621	65.4088	0.492812	46.639	80.7426	265.492	30.0115	7.58194	99.7722	0.772761	60.0343	72.1733	0.401142	21.1822	1236.25	72.2367	29.6901	50.3714	0.572023	23.7084	24.9632	26.9112	140.798
584.3503@2.91	19.6848	135.421	150.071	46.3859	0.347728	55.9709	111.286	108.83	0.172862	355.305	38.806	5.14968	20.1384	23.6177	0.184875	0.0302854	110.772	73.8738	61.1257	21.6188	15.9674	33.5564	10.3	0.0378694	62.2578	52.003	23.9474	52.8201	0.0876656	37.9468	125.296	278.564	33.6472	16.7015	111.465	0.420832	49.5638	64.8082	0.187789	14.8496	1263.77	103.165	29.1086	22.9121	0.0751796	14.5685	25.4047	30.5192	137.786
1838.893@5.8	4.21302	33.1434	19.0751	5.87711	67.4518	8.83142	18.7178	10.5022	24.8733	60.6803	9.71345	28.2854	2.76532	18.4848	25.6919	15.1283	11.0417	4.60832	7.64608	6.02369	1.95455	7.92342	1.59063	25.2843	10.8145	3.06914	3.67848	15.6374	32.8129	7.02107	14.1367	55.7179	4.20609	2.68627	20.9055	2.45645	10.2489	8.31854	12.3639	3.31553	186.203	8.69265	5.84624	6.58456	42.309	3.17836	3.6736	5.37817	13.4964
798.6597@18.7	18.9992	66.2525	111.38	37.3196	21.6641	40.9796	95.7763	41.9487	19.7556	250.526	28.847	17.9472	18.2374	32.1275	17.3864	9.78097	41.9141	52.505	53.5316	22.2259	12.9572	26.122	7.02767	8.86694	38.8494	72.1036	16.0061	51.0255	12.7804	42.7793	81.5678	126.873	24.5495	16.9757	72.5822	10.7167	25.2544	32.5565	24.6764	19.0427	825.126	60.8381	29.0666	46.0216	32.926	32.311	30.0391	36.4512	115.08
416.2275@3.48	12.6858	70.3492	99.7293	30.7159	1.32656	35.7549	69.9494	80.8133	1.44108	250.453	28.4232	7.18779	12.3777	27.0475	0.620849	0.558711	85.733	45.9735	37.3341	20.9806	14.1992	19.0494	7.25739	1.03226	33.6231	36.6063	18.2278	37.2984	1.05338	29.791	70.3858	190.301	24.4591	9.19239	70.8402	1.19881	41.6496	49.3443	0.97447	12.7863	996.963	59.7657	20.1669	24.4583	0.820295	16.4268	18.1424	15.6044	108.57
755.3953@4.18	19.5201	60.7233	91.4557	50.0226	0.126786	42.6438	136.682	144.68	0.208216	365.715	30.2406	4.36425	18.4978	47.1853	0.110266	0.0463693	70.8606	74.0243	6.20915	24.4517	17.7445	39.9658	13.0541	0.27026	85.4498	41.8928	21.4304	108.823	0.212156	66.4521	100.538	342.219	40.9794	8.47599	145.274	0.260113	50.7136	47.0337	0.485505	25.0602	1406.58	89.5967	35.9922	50.2313	0.169997	12.6189	18.0888	5.38261	220.287
813.6274@18.33	8.54352	61.9587	46.9306	16.9742	14.2785	22.5946	55.9195	41.9033	8.72898	100.68	13.7381	6.68512	7.46308	16.68	12.4215	4.00714	27.4482	25.8655	25.9926	11.0748	7.41261	12.755	3.11963	6.33087	17.3517	21.1427	7.25219	27.7421	4.99747	19.1676	37.7748	136.041	13.131	7.41722	48.587	7.45298	22.7522	38.9228	11.8652	7.75639	599.735	46.9735	15.0516	27.2291	17.7591	12.1555	13.9818	14.9544	62.5024
462.2218@3.53	4.95674	30.8705	30.0097	18.5393	1.7763	9.87764	27.6758	58.9901	1.94696	46.2405	8.38995	2.82699	5.81475	0.263096	0.448601	1.15819	29.2835	25.9515	39.0862	0.714891	2.75136	9.1639	2.46206	2.92136	26.8419	26.8093	6.30172	14.9885	2.56505	13.7453	63.4544	53.4819	13.2406	25.1046	31.9136	0.156184	6.60389	20.2203	1.41325	4.3681	437.001	30.9197	13.5531	10.7549	2.16541	0.67659	12.7132	18.0085	34.8254
521.3466@11.93	17.1513	123.081	103.384	44.5909	51.9131	44.0428	90.3372	65.2096	15.2523	178.161	31.1592	23.027	12.1172	31.6052	19.7525	11.763	80.4973	50.3622	47.9834	15.5446	16.5045	20.7123	6.86804	16.3027	46.3242	62.0828	13.2286	57.502	26.8361	54.1385	115.805	276.155	24.0527	16.7336	85.444	21.5848	70.0832	92.4262	28.4469	16.607	1232.07	52.6034	36.6999	31.3939	40.1874	28.3391	21.0198	16.223	84.8839
687.4113@3.63	9.55428	79.1412	53.0817	30.0658	1.6106	20.7251	41.4611	135.657	0.46346	73.1153	9.63878	13.3883	12.4183	11.3279	1.78552	0.187469	29.3143	42.6109	119.513	4.43333	7.72042	13.5331	5.89719	2.00191	4.7368	17.7856	4.07906	21.7076	0.605195	21.4805	702.821	92.8966	21.0002	6.57343	35.0422	2.69639	66.94	452.988	0.230716	9.1892	344.023	39.2633	17.0184	2.82983	0.25651	3.83386	44.2724	44.2296	67.9616
757.3865@2.38	13.6374	80.7883	36.5128	33.0368	30.1726	17.9789	51.6021	67.0166	18.2967	115.142	22.8859	20.0947	8.51294	19.4684	5.3492	13.8025	39.8516	26.0291	39.7031	10.6575	8.68079	16.0722	6.21562	37.5856	34.757	26.0168	15.664	39.1644	39.8005	35.2366	91.7354	176.853	29.2784	8.5931	64.9403	2.67545	34.3068	70.8643	13.1582	9.81807	774.322	40.809	23.2689	41.4862	39.5195	3.50385	19.3887	20.3175	59.3792
691.3912@4.52	12.4194	70.5348	68.9032	40.289	0.0745181	26.1086	71.5655	85.601	0.0389345	140.823	18.1996	0.280081	14.2941	3.26958	0.0441821	0.0267399	45.3201	53.6886	78.6535	4.24371	8.65445	21.5147	7.8887	0.126097	33.6333	42.6915	14.5441	40.7231	0.0685792	38.7314	132.447	158.814	31.6976	17.8691	82.8336	0.0526033	19.2357	51.8607	0.094924	12.1891	1301.96	65.2704	34.395	28.3339	0.0463331	0.680181	36.1463	34.01	105.527
592.358@4.32	19.0809	106.756	133.402	36.6995	2.04006	47.4332	91.1902	60.2263	2.49923	314.869	38.946	12.3203	16.0849	49.0568	1.42692	0.548762	54.2489	49.7925	18.272	32.3742	19.5838	29.9595	9.61792	1.36921	32.6634	36.6073	21.4573	70.5426	0.918272	41.2192	85.3364	254.609	25.4172	3.67335	103.985	2.81027	73.2745	78.4486	0.484967	17.2647	1207.11	57.9882	29.9165	44.7206	1.13781	25.4771	25.8753	28.2082	129.52
621.3271@3.55	24.7937	105.76	122.574	69.7083	0.443164	52.5473	115.521	107.825	0.414149	320.979	46.8103	1.34449	24.5101	18.2555	0.0809491	0.224127	56.096	79.8506	74.2258	18.2248	24.4033	36.41	12.6927	0.0988262	40.3774	61.0339	2.29231	90.5024	0.596587	71.0513	122.357	295.831	41.3807	12.5236	132.382	0.104449	77.3484	94.0763	0.379525	32.3331	1668.5	85.9599	52.9264	51.7145	0.11463	3.13718	47.3578	53.4226	177.231
886.3345@4.24	11.8149	68.9222	55.9627	42.0897	0.00944468	25.4514	65.5185	75.1917	0.025208	122.544	17.2257	0.227455	14.4557	0.923399	0.0306979	0.0141909	44.7312	48.3786	56.5322	2.37396	6.7328	22.9614	5.65155	0.177394	29.9564	47.1275	11.0238	31.7426	0.058245	29.6253	137.183	130.675	22.3054	32.9391	73.5139	0.00162517	11.3758	34.1589	0.0316032	10.8292	921.838	66.1894	29.3982	15.7265	0.0241865	0.34003	26.1071	26.8106	74.0548
1838.3926@5.8	4.95145	38.7796	22.4548	7.06971	78.4836	9.77111	21.3795	13.3546	28.2847	69.6667	11.1195	32.1016	3.296	21.6488	30.1097	17.7612	13.5967	5.79884	9.19048	7.22473	2.29487	9.60152	1.98303	29.2532	13.0406	3.96495	4.04716	18.7896	38.0664	8.55779	17.9347	64.4147	5.25533	3.20353	23.9316	3.00451	12.1036	10.2167	14.4043	3.83092	230.055	10.8253	6.30199	7.41138	48.2964	3.62655	4.20561	6.25948	16.5436
456.2571@3.52	14.3161	84.4748	111.596	34.9372	0.441541	41.1171	83.8577	88.928	0.573138	274.964	30.5317	4.78155	15.1689	21.1288	0.455716	0.175484	86.2943	54.5547	41.8442	17.9045	13.1497	22.6215	7.94442	0.365985	43.2929	38.6372	19.6057	39.6745	0.241206	31.337	82.0414	206.381	28.1067	10.8629	76.9552	0.406711	37.0881	44.1964	0.370647	12.597	1019.69	69.6167	21.812	23.3056	0.200197	9.08448	19.1842	20.7569	112.05
613.3428@3.19	18.323	112.806	124.544	38.4141	1.01185	49.4182	122.749	329.042	0.767535	296.837	24.3886	5.57717	19.4141	8.26997	0.375765	0.38055	109.41	73.4347	71.1694	9.08981	14.9138	29.7	9.34397	0.0949119	63.2348	61.1849	5.88443	46.9761	0.446757	43.6066	295.25	269.428	40.716	18.0179	97.0601	0.246303	101.906	231.976	0.107844	14.9954	1282.59	103.419	32.5615	6.6775	0.0460462	5.97712	29.5688	29.3577	159.333
365.1593@2.73	13.3964	71.4774	62.8697	46.5051	0.0880867	25.3602	69.4445	77.0468	0.0728752	135.272	20.5969	0.49332	15.9685	3.63515	0.034738	0.0448318	32.3186	56.385	76.5515	4.42461	8.34355	21.517	7.22416	0.194893	27.5932	47.2866	13.8331	41.1477	0.12264	37.107	135.302	157.308	26.6051	23.0238	81.0064	0.0119687	19.6273	47.2016	0.0735246	11.6157	917.228	64.4788	30.7688	26.0333	0.0779112	0.75398	30.8545	28.9557	85.5798
547.2895@3.05	17.4531	92.0101	78.8077	51.075	0.135355	36.4842	85.4429	65.6121	0.143611	234.847	26.2849	0.751816	19.8659	7.67598	0.0600896	0.0633266	47.7971	68.5173	70.2437	7.81236	11.6309	29.5826	10.0482	0.187117	38.5185	54.8978	16.6535	56.6251	0.203857	49.1045	126.517	225.616	34.8307	19.5414	104.621	0.311462	28.647	58.9642	0.208207	16.9892	1018.15	81.2281	34.3245	28.0783	0.208694	1.89458	33.8091	34.2163	160.856
1347.7398@2.95	14.9464	84.744	50.388	32.6225	0.0266476	30.0715	77.873	47.4019	0.0869308	161.095	20.9298	0.589913	15.4237	7.75408	0.00453637	0.0146806	18.4778	34.3324	58.8181	6.68049	8.90147	26.6706	5.86212	0.0661307	22.0383	29.3674	12.1243	65.0061	0.0384273	35.9827	66.0891	189.679	16.6034	7.55777	81.3496	0.0337291	32.3753	47.4085	0.0195639	13.4766	717.61	53.9635	33.5589	36.8304	0.0134338	1.60494	31.3721	35.0615	73.3607
751.5509@17.55	2.6516	39.7743	19.8492	15.442	9.17516	15.0308	28.7638	33.9187	3.74517	67.9788	9.10987	6.5959	4.86267	9.71444	5.2917	4.70275	17.3844	12.9529	18.789	5.90226	3.6903	9.94029	4.0339	3.61008	21.2896	17.0249	6.67455	21.8	3.86682	18.7513	67.5675	71.7214	8.99347	11.9685	30.4587	5.02516	11.3982	13.0947	17.3828	5.98281	420.582	17.7333	11.0678	13.7132	10.55	6.4578	11.0725	8.71203	39.3345
509.3849@13.69	3.13571	21.2579	35.7681	7.26877	9.55979	7.248	24.2509	27.0358	2.20242	67.3306	7.33966	3.5296	3.32546	5.6312	2.83297	2.37424	13.9548	6.81388	16.9253	3.00624	4.34406	6.21028	1.76576	3.25635	84.7539	10.5045	3.28057	11.4199	6.39568	12.4023	31.3497	38.8997	7.13936	2.97023	27.5988	3.10064	12.2109	13.1563	15.068	4.02691	440.555	23.7654	8.68836	6.13534	5.29962	6.42199	6.71791	5.12172	25.765
584.4002@4.14	11.2624	46.1241	60.3873	34.6529	0.154423	22.5012	62.9345	72.1961	0.127463	151.379	15.2552	0.261872	11.1375	4.11348	0.040438	0.104862	39.5842	39.4084	0.142367	4.36208	8.73381	22.8131	5.01722	0.50845	65.9603	34.0514	10.6618	55.8369	0.272362	38.5761	110.988	161.701	20.867	11.4434	115.535	0.0395536	25.1884	43.4593	0.141807	11.3182	1147.09	52.9974	29.3384	24.8544	0.176385	0.767085	11.6418	NaN	78.9338
388.1966@2.49	7.50747	59.4476	50.1308	35.3184	0.139185	31.2022	85.4149	79.2177	0.130291	116.17	13.9367	0.388837	15.7539	2.43088	0.13734	0.0473179	29.1923	58.4923	90.6547	3.72724	6.18231	20.8608	5.92147	0.149688	29.672	46.937	10.4687	32.1967	0.112624	41.3264	145.328	132.995	26.6675	26.7665	83.7407	0.066673	15.3417	41.1423	0.306626	10.301	858.777	65.7639	29.6456	18.8301	0.09885	1.34281	28.5086	32.0345	74.9677
331.1821@2.68	20.5108	121.409	144.066	49.2022	1.07729	53.5981	119.274	98.1838	0.414383	334.917	38.706	1.93255	20.8085	25.3917	0.743695	0.549516	107.08	73.5423	66.9297	20.7777	17.2716	32.4695	10.8149	1.23101	50.9366	53.696	23.7854	58.248	1.07067	45.8877	122.616	274.754	36.1674	15.1829	108.568	0.716657	50.7364	69.7216	0.44621	17.0736	1324.07	99.6975	32.4631	26.9591	0.797504	11.628	28.7933	30.9479	147.485
488.2476@4.21	11.4904	82.3456	91.7356	28.4414	0.396553	34.9967	68.7766	99.7731	0.359937	212.758	23.4712	5.25301	12.9379	11.0594	0.323785	0.0474661	80.1489	44.7865	44.8226	10.5301	10.2382	18.6572	6.26641	0.399002	45.2191	33.0374	12.3206	29.517	0.198809	22.3485	86.8316	150.46	22.7671	16.0539	62.2966	0.143712	30.1906	46.2943	0.583364	10.1438	887.138	69.0544	20.6826	13.6374	0.176813	5.91258	18.9826	19.8712	81.2237
505.2541@2.92	15.4993	92.9861	100.217	34.4327	0.502878	38.7737	95.6128	92.96	0.540229	268.665	24.5528	4.34948	15.6787	16.8005	0.355991	0.216041	88.0291	56.0576	56.3207	14.1896	12.7597	24.7741	8.23828	0.662808	49.8414	40.8349	18.4097	42.0189	0.453616	35.8262	101.907	217.635	30.9491	14.2794	83.749	0.352875	36.237	55.5899	0.535903	13.4216	1081.85	78.7006	27.2842	24.5634	0.37228	8.8278	23.9468	24.4721	125.436
600.3622@3.44	3.73515	12.4627	22.8252	10.4197	0.269673	9.05961	22.3558	13.0133	0.731474	110.178	16.7458	3.18489	4.01777	14.0422	0.300443	0.129107	24.3788	13.237	2.25131	10.6178	5.40311	7.35214	2.34541	0.273062	19.2299	8.54745	6.30026	17.8657	0.293796	12.0618	4.50496	65.5502	8.59619	0.687757	34.5812	0.316782	11.7775	1.38115	0.193062	4.13462	388.7	17.2886	5.75192	10.0854	0.321734	9.06045	1.09464	0.867628	30.5078
698.3599@3.14	10.3391	59.4355	79.4425	24.9643	27.0566	25.7303	44.6102	38.272	17.1882	182.016	28.5387	22.1164	7.805	31.9083	10.4035	9.6561	29.8104	24.518	19.3248	20.0649	11.1338	14.1004	5.5139	0.450704	13.3077	19.0723	1.60029	36.0443	17.2389	26.2448	46.8517	147.618	13.5317	3.94834	53.0915	6.8408	44.7359	45.0198	1.10656	11.2473	655.475	33.2549	15.8344	15.8286	3.15313	24.1464	13.0883	12.3257	81.5956
431.3035@8.81	0.310865	13.0287	1.42299	0.48432	6.8197	6.10402	6.98602	9.89437	0.545283	2.89286	0.673893	0.344151	0.800247	0.926461	2.41044	0.38852	11.7397	6.40785	8.42308	1.25956	0.813525	0.875808	0.247032	0.514557	7.68348	7.14603	1.42016	4.60459	0.681782	9.84662	4.66591	18.2475	3.18067	1.2461	8.81552	2.07249	0.692568	1.47678	1.45903	11.1677	114.188	5.56481	1.47389	2.94508	47.4029	0.325251	0.649234	3.21153	7.92167
856.458@2.75	17.1761	110.795	134.138	38.8611	0.57817	48.3093	99.6698	74.9457	0.528738	325.661	37.0284	6.69156	16.3243	27.474	0.343049	0.231634	65.2128	50.3513	45.9544	19.4983	15.9755	28.0538	9.64178	0.738736	35.6732	27.3178	20.1641	53.5851	0.522355	38.3686	75.5857	260.248	26.4517	5.24041	96.0869	0.648289	58.1103	62.8991	0.262535	14.3564	1125.46	77.5168	28.0375	25.2586	0.344736	15.6821	22.9183	26.3267	122.481
971.4643@5.21	8.09395	46.435	44.9875	30.5943	0.445567	17.3107	41.5513	66.6653	0.346072	83.9237	13.6045	1.13292	10.6898	1.27036	0.296733	0.375468	31.2564	38.7689	62.5263	1.76963	6.1965	13.9507	3.87993	1.03427	21.0642	31.8227	8.35829	24.0417	1.08155	20.487	100.513	87.69	16.4876	19.8934	47.1782	0.167142	13.2666	33.8156	0.51909	7.83006	628.237	45.9944	19.7476	13.1092	0.655504	0.807748	19.869	24.9028	54.5008
361.2016@4.32	9.23657	59.207	54.3304	32.1316	0.261901	20.8965	48.3673	78.9081	0.321198	110.088	15.0531	1.73343	11.4164	3.34393	0.196604	0.0867431	41.4373	44.0691	70.3393	3.32887	6.1255	17.8674	5.69052	0.407797	32.8929	39.6075	10.6172	27.5036	0.296309	24.8416	117.298	112.339	22.5593	21.5682	59.8561	0.222687	14.0899	41.5247	0.520836	8.8647	805.001	59.4343	24.4309	15.3122	0.388472	1.63252	26.2846	30.3099	82.3425
714.3384@5.39	17.7656	58.1721	59.3069	46.4254	1.61616	27.7184	102.335	63.6496	4.3824	225.343	26.2221	10.5014	13.629	21.8881	1.06959	0.0598112	38.7486	59.3648	41.6542	13.7984	10.1799	24.7438	8.14156	0.328808	37.5518	32.2143	15.0646	52.7446	0.248052	37.2972	80.7224	153.261	19.9826	8.00213	57.7975	0.05359	26.3179	71.829	1.20056	24.2793	1130.27	76.8721	31.4425	28.7381	0.523773	2.46985	28.2748	39.7818	117.539
631.3193@3.12	18.0131	99.1302	101.946	40.1668	0.388222	52.8744	104.4	94.3734	0.725953	285.951	27.0348	7.10417	19.314	27.6208	0.247048	0.0415264	101.412	49.7422	50.5422	19.5267	11.4357	25.3994	9.49567	0.143389	49.4468	43.3558	11.7984	54.8594	0.144668	45.9433	105.685	339.449	36.2077	8.52473	109.3	0.254108	48.9659	79.9414	0.281373	17.9057	1101.78	68.4091	28.3784	32.1462	0.136015	10.598	21.8417	31.251	140.305
517.2763@2.98	16.4436	77.2946	67.7201	42.662	0.290087	31.3157	96.8967	91.6183	0.396756	207.554	25.4051	3.64942	15.7765	13.7394	0.189882	0.16032	43.5024	58.3822	53.4664	9.94876	9.67797	26.9412	8.08976	0.38278	37.5231	35.5414	12.7342	51.9768	0.397675	36.2378	96.6877	176.472	22.2946	12.9292	63.7132	0.104266	24.8934	60.8055	0.434094	15.9321	924.135	73.364	31.5895	28.4965	0.38512	2.76332	27.5544	35.941	109.236
511.3293@4.86	36.2291	225.664	224.827	136.698	0.128153	86.8623	200.05	327.457	0.0293773	407.493	50.6751	2.36905	44.5751	5.82629	0.118529	0.0437333	159.675	184.857	268.273	8.63901	24.7233	66.0536	17.9308	0.597597	121.757	162.551	40.2371	108.946	0.142131	102.25	471.191	411.409	83.3761	110.725	222.204	0.0231877	56.9171	178.7	0.570697	34.9841	3078.92	211.143	92.5094	67.6735	0.0270117	2.84626	94.6625	124.054	272.565
505.2892@1.23	17.1486	101.018	93.0404	57.3337	0.0265203	40.7448	102.509	128.787	0.00755438	217.313	29.1366	1.23586	20.5353	3.51644	0.0464831	NaN	50.3431	73.1169	97.9885	5.09457	10.2217	30.0904	9.20503	0.142269	47.2297	59.3182	16.5381	57.9989	NaN	46.2896	157.547	226.825	37.9253	28.6834	107.806	NaN	25.587	68.636	0.126168	18.6521	1315.5	81.6776	40.7367	30.7856	NaN	1.14596	39.1048	50.4261	113.465
791.5806@16.7	8.93745	46.3283	48.7579	32.1585	19.2522	32.3343	75.7937	71.8813	11.4907	134.414	33.0682	15.0495	14.1174	22.1889	9.75999	12.0938	36.1842	34.6516	41.1254	15.0628	11.8816	24.0013	8.1132	11.5268	33.6162	34.4647	11.0016	46.3278	14.7454	40.8383	71.4125	115.235	18.8947	13.6691	52.937	11.5061	40.9615	46.8485	23.5678	13.6931	990.652	38.1051	29.6629	32.4405	25.6724	11.0657	25.1449	27.4267	89.7965
262.1351@3.02	13.4409	71.1633	63.6298	39.1667	1.77551	30.0056	83.4075	72.0202	1.60992	190.841	20.6975	5.85135	14.7157	15.1018	1.17613	0.641208	54.2571	56.9452	53.2099	10.4471	9.28753	23.3578	7.04043	1.5373	39.4846	43.0475	11.3687	41.3902	1.03105	34.9036	92.5658	154.395	28.065	19.5353	67.2402	1.10414	26.5541	43.1053	1.1306	12.8306	816.16	61.289	23.1576	27.2736	1.92758	8.07552	20.1236	27.9107	94.4099
165.0782@2.97	8.09719	39.1482	132.243	22.6222	0.0536542	17.0272	41.5606	47.7988	0.144782	97.9437	12.4885	0.624276	8.71819	3.40136	0.0453571	0.0229756	33.7575	29.4511	38.3953	4.12509	6.3123	13	4.43263	0.115809	26.577	24.8025	8.20183	24.639	0.00997121	18.9502	58.5325	96.3809	16.7881	6.62656	49.6563	0.0858146	17.3818	32.9683	0.584222	7.95767	625.298	36.9214	17.5781	15.9755	0.19195	0.94396	16.2104	18.7749	53.2994
509.3489@12.34	6.91836	25.1325	59.0953	15.5506	7.70249	7.05149	16.8347	11.7646	4.12806	49.0593	10.2518	6.43571	6.07476	5.0165	4.00583	2.81069	11.7622	10.6548	19.0171	3.92091	4.94839	6.99301	2.2837	3.16242	57.2923	28.4992	6.05065	12.1437	6.59748	10.4143	34.7935	34.7551	8.57574	6.44256	23.3739	4.49103	8.62485	5.29452	8.09895	3.73405	122.578	26.4641	6.3058	5.88063	6.14218	9.91456	6.4444	4.80853	20.9785
971.4817@2.95	7.36197	44.2084	34.8182	24.4207	0.0461026	16.3739	44.5862	62.6189	0.356575	91.6181	10.6296	1.84425	8.18454	3.88264	0.0917535	0.00610779	28.49	33.6351	48.2947	2.89194	4.51178	14.0526	3.61058	0.100862	25.4094	30.4579	7.30108	24.55	0.0291054	20.0666	88.8194	86.1678	14.3126	24.6567	41.6717	0.00864731	10.2917	33.4286	0.0885559	7.17292	590.675	41.8202	18.4113	13.677	0.0224772	1.12529	17.2947	23.9414	55.6003
285.1363@7.1	1.49937	76.4579	40.7678	2.92913	1.82203	3.20513	3.1893	4.53081	2.97389	16.3703	7.28781	3.39713	2.30128	5.84815	2.82195	0.402703	3.24112	3.55873	6.62053	0.697783	0.0508547	1.02204	1.25062	10.8943	13.8992	17.0177	2.65705	9.93389	6.23221	1.93045	13.7779	75.0908	19.042	6.28948	24.7305	32.2172	1.9909	6.87937	0.314207	0.18684	188.128	16.2513	6.71901	4.77242	0.230733	3.58858	3.19	2.87927	23.553
704.3758@4.83	4.20932	30.371	26.5251	23.383	0.613726	9.14569	24.4496	54.8066	0.383438	37.8179	7.70311	0.765969	5.54879	0.768354	0.277719	0.188498	22.4536	23.4077	46.5273	0.817062	2.61806	8.82666	2.34056	0.494816	19.3983	22.7895	5.53341	10.749	0.530868	11.3316	82.8117	43.2584	11.125	26.688	28.4473	0.159843	5.07357	20.5072	0.767488	2.92289	373.945	30.4539	11.118	7.05263	0.52282	0.587694	12.4764	12.8681	28.9143
916.5598@3.07	15.2928	51.2124	48.7586	38.1247	0.10207	19.3452	44.4412	45.4887	0.0690679	89.2913	20.9502	0.192127	12.6525	6.57257	0.00918103	0.0476252	14.5592	38.9836	47.7738	4.88031	9.36113	20.1564	4.87712	0.126058	6.40015	27.3861	14.7742	49.8193	0.124493	32.5477	85.6428	132.16	11.2607	4.55737	61.042	0.0276067	34.3811	33.5097	0.0329383	14.9121	672.539	52.2548	32.2605	34.7107	0.0882951	0.277227	34.8144	22.9319	86.0683
541.3166@10.68	5.90291	50.8594	43.7023	19.1616	20.6454	11.061	32.7593	11.4671	5.90657	28.6251	15.3873	9.07979	4.21392	9.10203	3.20893	4.40922	24.135	8.38214	11.6528	1.89154	3.46139	6.29011	1.2641	7.93701	59.0973	18.5219	6.4514	8.1644	5.20382	11.1337	25.2646	98.7447	5.84908	6.08622	25.1843	4.75938	5.95603	14.1277	8.69453	2.54458	115.677	9.40015	22.8864	2.61404	7.55905	9.12914	3.34684	1.98326	26.1583
778.3859@4.99	17.6327	100.559	109.664	39.1669	1.00107	51.3719	90.8874	60.9452	1.35378	272.632	28.9256	8.20788	18.7043	30.0114	0.563011	0.291133	75.4059	44.5477	46.0968	18.5534	10.3883	25.3289	8.61496	0.93328	36.9059	43.5786	16.0706	50.5452	0.805976	42.0747	82.7962	297.26	30.0004	6.23964	103.33	1.23152	44.1363	60.6291	1.00113	15.2711	833.585	63.4056	23.8874	30.6985	0.775261	12.0305	18.6706	22.5294	132.208
820.4488@5.15	16.3192	50.4376	67.6373	39.3657	2.88936	35.0461	93.842	101.08	2.76666	113.5	25.0953	5.68243	17.4688	19.8075	0.722425	0.919583	47.6247	47.8406	55.4916	12.9332	6.22812	21.8223	13.0053	2.76564	30.3712	39.1009	17.1505	45.0541	2.1432	40.1988	90.7762	168.674	31.146	9.27691	72.6108	1.10554	31.7148	49.1275	2.35431	20.4319	999.322	69.8551	22.18	30.0346	4.35215	11.0848	25.4299	40.4698	137.638
606.3719@4.27	12.8001	75.3211	59.3519	37.0635	0.022455	23.8122	65.1715	69.5522	0.020882	129.498	16.5036	0.542431	14.6297	3.41077	0.00163709	0.00678736	30.4779	46.7748	2.49388	3.57976	7.06584	21.9335	5.98608	0.0826914	27.9153	43.2243	12.2319	41.2554	0.00873576	33.327	122.435	149.294	22.5663	22.6016	76.8502	0.00938907	17.5505	48.5273	0.0850895	10.7824	795.325	64.3221	31.1382	23.6831	0.0274777	1.19624	31.0252	26.9675	80.3149
692.4429@4.54	11.209	64.8278	50.3677	37.4475	0.377942	20.9024	55.1363	50.2148	0.340624	110.099	15.8965	0.862794	12.7764	2.62367	0.116517	0.126594	26.0398	42.7538	61.1653	2.83913	6.21847	19.3835	5.69725	0.542449	22.8701	40.439	12.7543	33.6959	0.754808	28.7791	105.964	123.529	21.8838	16.8564	66.5209	0.0644983	14.5798	37.8352	0.24122	9.53889	704.766	56.7493	27.1028	21.6073	0.749209	0.848894	27.4518	27.8046	73.893
1307.7581@4.27	10.1564	31.6937	46.4563	24.2284	0.0348647	17.6656	58.9871	43.5917	0.426364	197.196	21.2576	21.0405	6.51431	33.0418	0.0706127	0.0186873	24.3832	28.8433	2.82664	13.0148	9.58473	16.0807	5.9071	0.588101	32.2568	14.0206	8.98616	52.0041	0.963411	33.1098	38.4026	114.355	10.2611	1.85992	47.5671	0.0188958	34.0061	63.97	0.0513838	14.9245	695.159	27.9735	16.0496	31.2495	0.643428	15.6301	6.95078	4.3329	64.4762
637.5638@18.98	5.07596	27.0099	11.676	3.69921	4.55984	6.58202	30.275	33.901	1.57115	68.4604	4.37184	1.93326	2.23455	2.81973	2.20806	1.25985	11.7686	11.1132	13.9328	2.0199	1.96487	5.63994	1.00725	2.54467	29.2834	13.718	2.3244	12.4325	4.26927	9.40985	13.8317	44.5842	4.80893	3.87656	9.04707	2.44434	9.85839	11.3248	9.9493	8.68504	327.441	19.9104	7.2452	8.30159	7.26425	2.9841	6.01436	6.83172	21.2456
743.4423@5.16	13.9462	47.8354	71.0841	24.2843	0.526612	26.4317	56.8346	55.3836	0.433114	205.679	22.6654	2.86889	13.4096	42.1836	0.188175	0.625723	38.7785	36.3086	40.7189	25.4909	22.323	17.7497	9.40383	2.67282	19.9375	25.919	17.0185	58.1683	1.82034	46.6061	57.6325	221.433	24.5584	2.79183	81.385	0.894826	80.865	69.7431	20.2847	20.2632	1394.52	43.8751	30.0987	66.4986	0.485	6.32752	28.1741	16.8636	142.372
753.5327@15.68	5.3695	42.6418	40.7205	19.286	24.2934	22.9418	43.3767	17.7887	3.51647	193.13	5.91702	6.64173	6.70223	11.2642	15.0289	2.69887	46.3939	18.0612	16.6054	9.24572	4.28932	11.9753	1.66812	2.56139	11.9285	22.5496	10.5406	37.3071	3.27667	12.4981	31.4255	150.774	9.93646	8.03623	53.4952	4.0698	6.05478	25.9642	4.78033	3.81055	153.306	23.5919	5.44778	4.91382	10.8282	7.35849	6.45972	8.79639	70.9668
1014.979@3.17	14.3057	69.5511	31.6219	22.5805	0.0576844	24.1498	66.5621	62.5937	0.0980186	139.715	17.2196	3.65475	9.55862	3.13257	0.0162783	0.0116398	19.8343	20.2024	27.4712	3.74507	10.2902	20.1957	6.6772	0.0412487	11.6516	27.7052	0.613731	51.6308	0.0290842	37.4545	109.248	181.851	15.7122	6.67552	73.4491	0.024001	103.262	139.046	0.0201841	12.3545	619.595	30.7164	29.1965	3.90876	0.0504413	0.978202	21.5526	15.9825	69.1132
240.1003@6.56	6.65283	10.1506	7.06829	0.774228	1.84088	12.2132	9.21741	2.46755	2.66527	5.53158	4.89364	1.90682	8.14596	7.7922	1.37192	4.53025	2.88674	11.1803	3.04904	3.70274	3.55367	8.5706	8.79705	15.4289	9.69757	4.64024	7.65356	4.33043	4.04234	5.81505	4.86739	5.8053	5.43686	4.89052	3.32943	13.2732	3.21781	8.57386	27.7094	18.6786	13.3905	7.52875	23.8483	7.77478	1.54624	3.22594	10.563	14.2793	4.1336
584.2629@5.73	1.73524	17.0772	49.0003	6.96216	16.9808	10.1908	16.2065	21.375	3.37392	76.0693	7.38407	8.783	3.01498	10.78	1.19134	4.24897	42.164	38.8157	33.1906	7.06436	13.3497	9.7591	6.20337	7.35016	2.25944	15.0097	4.83216	17.9584	35.1192	14.2099	18.1832	40.691	40.0231	4.62903	25.295	6.14651	33.0646	83.9784	5.25042	8.75648	1734.25	58.0508	11.4374	47.1646	46.7414	5.89362	10.2379	12.3189	56.3852
616.467@14.23	1.88682	4.42515	32.0787	13.6034	9.9859	10.0526	84.2772	23.8993	2.42102	207.476	8.31654	4.98299	4.9549	4.63688	12.2897	4.02044	17.8432	17.7478	14.3785	2.03797	2.85819	30.8074	0.875463	2.38968	14.6111	23.641	3.8309	14.1445	2.99716	87.0039	43.3532	10.3304	6.95851	2.7689	42.2312	2.0117	17.8328	20.5336	2.57611	3.27129	162.421	10.4918	12.458	5.75067	2.71937	11.8984	6.18037	2.95469	26.0816
1074.5689@3.46	17.2723	68.1428	86.743	48.5122	0.706226	35.4176	86.1755	72.782	0.674725	231.413	32.4206	3.00634	19.5928	15.4663	0.437222	0.358262	44.5955	66.8837	60.6955	14.3915	18.9635	25.0119	10.8887	0.840841	36.3245	46.745	21.5171	70.6611	1.03674	53.6957	86.2711	243.006	36.817	5.85537	119.549	0.588881	56.9474	80.0007	0.857296	23.7201	1437.15	66.9757	37.0811	68.734	0.626532	4.17583	31.1827	8.25131	140.119
119.0727@4.28	16.1104	90.258	92.9856	41.9915	0.894196	38.7351	92.7571	93.5978	0.907186	229.461	25.5961	4.63376	17.4439	14.2911	0.657381	0.235213	72.0216	58.7541	69.5669	11.1678	10.2985	25.6491	8.35165	0.848488	44.6522	45.6034	14.978	45.8799	0.606919	37.5579	112.352	223.348	30.7928	15.9558	88.5537	0.483042	31.6645	60.9669	0.868467	14.7537	1014.03	77.1407	29.4263	26.395	0.738042	6.09346	26.615	30.9518	112.75
468.3777@13.69	6.04224	25.6713	77.0227	20.6091	21.2619	33.1595	128.71	90.4973	6.51149	260.138	11.1781	11.5453	9.93669	14.9884	9.47439	6.4051	33.8479	28.0032	22.044	11.3712	7.80066	19.1439	3.64374	10.3804	43.926	35.1262	9.58689	44.3094	17.7909	75.0454	91.9971	48.9491	21.5639	10.3394	79.8742	6.75334	44.6174	39.1361	15.1668	8.63224	949.173	18.4858	36.6996	36.2179	11.7054	8.5927	11.9976	7.82318	62.5689
428.3641@15.28	7.31647	37.9995	44.8507	14.9846	16.4436	16.0081	49.0392	130.253	4.73118	111.426	11.0347	6.86717	7.06668	10.6558	7.72752	3.41501	27.3717	22.341	25.3109	6.33461	5.28011	10.5645	3.61442	7.35233	31.4662	15.5296	6.08865	23.8575	8.83937	20.5975	100.018	104.297	13.1662	7.90714	38.7582	5.19859	20.8443	32.4161	42.5262	8.75039	557.313	27.2833	14.6102	13.0238	10.443	3.97277	13.0463	13.184	58.0956
458.273@4.25	16.8464	81.9173	80.7967	50.0797	1.18549	32.9649	80.479	90.7543	0.99639	183.268	26.2371	1.99281	17.4449	8.77567	0.32265	0.775507	34.7353	65.2768	79.6718	8.21606	11.5957	26.4874	8.29311	2.4146	27.0291	55.1737	16.7515	55.1198	2.11164	42.0819	129.132	202.316	29.7725	17.0783	90.9593	0.149133	34.757	71.0028	1.11668	16.3223	935.154	70.1599	33.3157	38.4855	1.50323	3.12401	32.5343	33.9192	107.087
753.3676@3.46	8.21058	27.7538	33.3037	23.3406	0.126073	14.0079	44.8552	46.6723	0.167872	113.46	15.8231	1.36498	6.30559	10.2292	0.0874633	0.0455087	22.91	33.3541	15.6592	8.42941	5.94624	11.3873	4.78789	0.0669632	20.0503	15.6687	7.2921	22.92	0.0560066	20.2849	35.521	78.7527	9.14138	4.65974	27.846	0.022452	14.3132	38.099	0.471245	10.0985	531.391	34.664	13.1808	21.108	0.0926297	1.03218	13.0039	8.91611	59.1023
600.3592@3.2	15.1742	88.478	120.574	784.913	1.53522	42.2685	79.355	1971.63	0.589406	239.039	47.4035	390.708	14.5246	57.9119	0.196212	0.0942944	149.777	47.5199	40.223	0.624968	75.1744	21.402	8.55121	2.2083	27.846	70.5955	3.77523	45.1675	0.166184	32.605	2253.34	217.399	25.0189	4.01276	83.484	6.06638	1156.88	1915	2.87419	13.01	929.852	62.4524	23.0469	0.750631	0.0605839	0.363979	21.6637	22.0025	119.924
500.7298@3.48	7.48242	44.7886	32.7179	13.1716	0.137339	16.8718	45.1427	24.7654	0.220811	119.454	13.1033	0.719463	4.59146	12.151	0.0695853	0.0813124	19.5931	14.4226	12.9855	8.99458	6.54236	12.4989	4.44329	0.0560916	32.2793	14.8368	8.17962	46.4874	0.217035	24.9538	35.5525	114.325	15.3438	3.47364	47.3314	0.0345397	37.7905	37.7613	0.0245311	7.18993	675.245	17.3535	18.2799	38.4127	0.111244	2.30077	11.5632	15.5147	44.9658
646.5031@14.86	7.03978	18.2741	67.0901	11.8358	7.70074	14.995	39.2038	15.2285	4.14009	84.792	7.16582	6.08117	5.93668	14.8619	6.86469	2.43775	12.9894	16.0186	16.2368	5.2697	3.98474	8.62838	1.89855	2.20587	11.302	18.3578	5.62723	20.8485	4.39675	12.835	20.3275	36.1505	6.96381	4.95352	30.5535	3.84967	7.18568	9.96844	5.39419	5.50886	174.9	22.4459	7.82852	7.24961	13.2991	13.6481	7.49616	22.9783	30.9195
742.4446@1.32	14.7934	84.6677	60.3972	40.1077	0.0290613	28.4048	80.2934	73.3045	0.0647763	160.031	21.8749	0.419634	15.9488	5.42109	0.00251504	0.043002	30.7882	47.3898	75.81	5.97033	9.9189	24.5574	6.90418	0.17039	27.1094	40.3825	14.413	51.9278	0.102016	41.1264	104.532	189.285	25.2655	15.1436	91.3363	0.00566916	30.4671	66.0126	0.0198818	13.4241	966.081	64.6498	36.2079	37.7842	0.0388868	1.50988	33.0019	37.3973	88.4133
572.3894@3.6	13.853	76.7775	62.795	74.2494	0.103814	25.3156	68.4161	349.968	0.0737242	135.569	8.09242	3.85061	15.6228	0.871722	0.216433	0.0823871	17.3367	51.5787	68.6969	0.149342	3.08814	21.9866	6.92063	0.0955404	24.2946	51.7425	6.2054	43.1316	0.111628	34.9878	1779.03	159.405	25.0374	20.1682	83.1721	0.154604	96.3583	526.957	0.0361708	11.9581	816.287	65.7614	33.4348	1.33092	0.0483169	0.342218	33.3437	28.2281	90.6158
815.5107@4.6	6.0211	21.8814	48.8103	16.0398	12.6735	18.3312	33.4938	29.4302	13.6655	160.049	15.8352	34.93	4.6617	56.6663	2.06844	7.11867	19.5378	16.3007	11.4365	19.7681	8.82077	8.83357	4.52321	15.9698	19.3439	15.4234	6.57633	35.9117	17.3571	24.9907	26.6479	75.3741	12.5977	2.36884	30.4953	1.43088	40.3961	40.1309	7.61729	15.0676	528.882	13.246	10.804	33.0822	21.6003	28.6622	8.63966	12.6131	61.7324
1560.8019@4.49	4.81702	35.2258	22.7751	12.4912	0.0111882	10.2039	24.8043	27.2763	0.0191974	47.5951	6.58304	0.0498566	7.54319	0.450112	0.00944069	0.0478561	11.386	18.3525	46.5269	0.78292	2.56307	12.078	1.88466	0.0755426	9.9187	18.9533	4.76232	16.5531	0.0389604	10.0622	48.9966	54.0405	6.99474	14.5711	26.5207	0.0338725	7.0885	20.1038	0.0626462	4.84502	355.485	40.9375	16.4003	9.38239	0.016877	0.0805411	16.6829	28.3601	38.1283
499.346@2.92	12.7496	53.9109	52.5027	39.7948	0.197054	27.2907	61.8147	122.276	0.159974	160.955	25.0108	1.35742	13.6315	15.2856	0.0531347	0.0694718	16.4883	45.4162	65.6101	8.98258	11.6508	17.6302	6.42432	0.300835	12.9265	33.2917	15.7526	55.7491	0.20425	31.3124	97.4995	155.885	20.4517	6.57725	70.025	0.0589948	44.6199	64.3844	0.984717	18.2145	813.999	41.6478	33.9348	52.0078	0.122527	3.42535	31.1242	29.4503	56.6559
764.3716@2.89	13.1378	82.7308	87.9458	27.5789	0.0294587	34.6057	83.7535	81.1025	0.206046	230.617	21.1276	2.88707	14.0152	13.8409	0.0388461	0.0139029	67.2883	47.6304	48.9144	12.0999	10.7387	22.1731	7.45049	0.0809469	41.9575	33.242	15.3373	38.2037	0.0479504	30.8242	84.9704	201.526	27.3018	10.1349	73.2027	0.208172	32.2397	49.0724	0.131809	11.4069	886.396	69.0734	23.3908	21.1405	0.065508	7.54149	20.5004	19.6371	104.444
773.5895@17.49	8.48703	26.5429	51.0039	14.0526	9.18801	15.0428	28.3618	26.5666	4.89069	84.0604	8.95087	6.77405	6.13672	9.41949	6.04401	3.73375	17.2894	17.4004	22.4896	9.41835	5.07061	9.5284	3.16432	5.26504	8.74231	29.8591	5.87306	24.621	5.84258	12.7299	38.4634	62.7745	10.812	4.77146	30.3165	6.45817	14.2666	19.9942	16.4117	7.48517	380.383	25.471	14.6834	15.0598	16.1108	7.48065	10.595	15.014	41.8415
940.5581@4.64	8.71927	48.054	47.1913	17.4196	0.022896	22.7573	50.9422	16.0309	0.119704	132.228	10.9943	2.80908	8.71652	10.3467	0.0150739	0.00436249	59.9634	22.3771	19.4382	9.02316	5.53441	11.9401	4.90109	0.00317298	25.8624	20.0692	7.43048	21.3972	0.00696864	23.8196	34.6575	179.458	18.5033	3.47792	54.6685	0.0505331	19.123	29.5326	0.00463849	6.67338	476.897	32.9286	10.9659	12.6221	0.0169424	3.25069	8.84656	11.1433	87.7789
545.3475@11.94	10.0357	50.1513	51.0057	30.8239	36.5546	20.7696	69.4958	44.0491	13.3626	137.003	11.9781	12.0327	6.13414	18.7888	17.3453	6.28753	52.5505	36.6918	28.4868	8.39922	5.90868	11.0739	2.11971	9.93119	31.6989	37.8532	10.666	25.8104	14.3269	37.4321	90.6424	147.266	16.3473	11.2913	93.0993	15.1888	27.2212	36.955	12.3375	6.27831	313.221	31.1141	16.1632	15.7077	24.6668	17.6753	9.82539	10.2366	55.6418
1347.7391@2.84	12.7415	61.4932	49.7375	26.5209	0.019358	23.5927	52.7214	39.1269	0.0890735	123.237	14.6144	0.516253	14.2038	6.36111	0.00403676	0.00841935	16.9866	35.3792	54.9429	6.24764	6.55653	21.212	5.17796	0.0384253	16.4903	33.6033	9.68401	51.0391	0.0320306	29.7745	61.4872	139.017	15.9008	7.81303	64.0735	0.0244816	23.3969	36.1764	0.0132447	12.9387	604.572	48.559	24.6642	36.2623	0.0182345	1.66523	24.5295	27.0616	72.9513
481.3171@11.2	5.63628	20.2812	52.5895	16.7098	7.29273	6.76762	16.3403	13.3024	3.57743	60.2977	8.31777	5.68304	5.44045	5.28248	4.85064	2.70187	10.7722	12.0966	19.439	4.18977	4.47616	8.26185	1.84541	2.7947	41.715	26.9614	5.50791	14.2432	6.71867	11.5784	32.015	31.058	8.25133	5.74173	24.93	4.85008	7.10281	7.00494	7.55677	5.17865	159.804	24.9439	6.18651	6.71181	6.97209	8.05874	6.63982	5.32189	26.9515
1501.6969@3.48	10.9907	65.0693	47.2069	18.5001	0.007813	24.4144	66.4932	37.9692	0.0209206	177.549	21.1936	0.474256	6.45681	21.2366	0.0352988	0.00535997	29.0322	20.1515	15.8937	15.035	10.7899	18.5202	6.50206	0.0313988	50.0396	21.8634	12.2815	73.1635	0.0440694	37.5387	48.2492	169.736	23.0435	4.4487	70.4692	0.0312524	67.3046	62.053	0.00340074	10.5507	1011.59	23.1414	26.7705	62.4641	0.201282	4.10664	15.931	22.5797	64.4031
1951.9489@5.74	15.4761	103.424	43.9268	28.5363	0.523329	24.7529	74.3429	42.0552	0.250573	135.904	16.5529	0.248985	10.4235	3.95885	0.0774987	0.17496	16.524	27.5413	30.5476	4.23748	6.99032	35.1149	5.14123	0.548054	35.3214	25.1722	11.1168	87.9482	0.629889	34.0255	77.7745	163.479	17.0869	5.94293	105.528	0.045383	24.0298	48.142	0.935257	10.7065	697.916	38.2364	38.4052	36.0941	0.470109	0.378569	24.0091	31.989	60.6441
1896.3965@4.43	11.4573	65.5787	41.5149	21.0579	0.0378895	21.9223	52.2723	30.9142	0.0820889	125.482	14.4711	0.30807	6.94318	5.13868	0.0144938	0.020407	13.9547	19.5564	20.2214	5.52156	6.93454	20.7086	4.24103	0.120872	22.3706	21.4474	9.35671	63.2098	0.0829244	28.9849	52.4363	137.244	13.6427	4.19157	65.0726	0.0346778	28.645	42.3925	0.0551576	9.28546	548.9	23.086	25.6762	38.0888	0.0449638	0.759963	18.5376	23.6252	47.5071
574.3327@2.47	21.236	108.695	106.767	61.0118	1.34147	43.2226	125.937	106.298	1.12472	251.469	32.7677	2.01181	24.0371	12.2787	0.178678	0.774047	47.3946	76.9994	98.5736	10.0861	14.4722	35.1183	11.4111	2.61107	45.1058	56.2468	22.2133	75.6259	2.35227	60.3588	155.91	272.092	40.2532	19.6031	125.901	0.0732227	40.4758	77.4097	0.726612	21.779	1466.26	96.4662	49.5035	48.2389	1.62074	3.85377	45.8922	45.9356	150.36
705.5456@16.11	4.79144	13.9482	35.3302	16.9625	9.54889	18.0848	11.6754	14.3123	2.38757	52.9088	4.39096	4.76724	3.70909	6.76389	10.8136	2.36076	19.2375	21.9661	17.7758	7.09286	2.85053	5.5768	1.01658	1.74783	4.01527	32.4738	5.51933	33.2983	2.32869	7.41747	20.7429	104.613	7.15774	4.69879	46.7072	4.38089	6.73518	28.7875	6.63469	4.21732	169.288	12.63	6.07749	11.9122	15.9079	5.4161	4.96049	16.7621	30.6264
611.5478@18.81	1.71754	13.1485	6.33673	1.9985	2.38979	2.90195	9.32592	12.2712	0.611596	25.1473	2.04296	0.692617	0.935862	1.01571	3.05555	0.537905	6.40654	5.39039	7.00655	1.28934	0.665802	2.69395	0.342086	0.863864	22.9181	12.6936	1.4019	3.44282	2.21715	4.85228	8.43726	32.9221	1.86569	1.33216	4.6631	1.38121	3.63816	7.81105	5.32994	3.3804	110.367	8.23169	2.22096	4.08539	3.62396	1.17577	1.50443	2.4065	8.15259
1952.1963@5.74	15.254	100.475	47.0431	29.3594	0.313981	25.6629	76.2593	42.4723	0.16745	143.59	17.1889	0.527052	10.8103	4.4581	0.0561664	0.121469	18.2453	28.8727	31.8539	4.86136	7.58125	34.4042	5.44815	0.405753	35.8698	26.6114	11.9618	86.4027	0.409175	35.5792	80.1982	169.557	17.9498	5.93042	107.236	0.165933	25.8604	49.3964	0.505639	11.2492	738.776	40.4242	37.8317	37.5524	0.326977	0.401875	24.4839	31.9957	64.8609
1610.9209@4.26	10.2782	32.5323	33.4189	14.4913	0.598983	15.9035	43.4976	16.7161	0.536955	124.277	14.664	1.23942	7.21229	17.0721	0.0813752	0.397184	9.99195	14.1809	0.364051	8.20868	8.27813	17.5013	3.27645	1.42301	12.1378	13.0097	9.26689	66.6399	1.56637	25.7842	30.0594	122.314	7.41947	0.987646	66.3459	0.151268	35.5844	24.7321	0.50771	13.7678	515.736	23.9286	22.0621	36.5095	0.910999	2.27656	9.43721	1.54849	65.6195
675.3796@2.44	14.9533	78.9201	71.4614	44.5909	0.10058	27.211	84.1336	91.112	0.0785649	145.332	23.9046	0.234979	16.3358	6.48544	0.011017	0.0493095	24.9992	53.7525	77.3015	6.12853	10.5926	23.7901	7.20547	0.202001	22.2739	35.7214	16.4145	58.4244	0.123309	44.2109	120.037	185.896	26.0711	12.7304	87.2434	0.00176609	32.1036	63.5854	0.0305637	13.9115	1105.89	66.9474	39.4659	43.2493	0.0467693	1.05912	37.1748	34.827	79.5902
909.3779@4.7	5.33796	17.3478	23.3868	14.3861	2.74786	9.90719	31.9673	22.2341	4.73612	101.42	11.6999	11.579	3.3119	22.9459	2.03699	0.0312937	16.0347	14.5517	9.29606	11.9971	6.55457	7.4593	3.87414	0.0371003	14.0106	10.375	6.07227	28.2483	0.103063	19.3289	20.7098	68.6204	4.82988	0.00475499	20.8783	0.129675	20.0438	43.4698	0.713518	8.71263	416.54	15.8633	10.0534	23.4507	0.389969	9.85314	8.62834	9.69478	41.5223
550.2845@3.52	12.223	64.1886	68.1749	35.5022	2.21879	28.8864	66.2694	67.1836	2.13337	175.653	21.7964	1.98793	12.6226	9.9631	0.515744	1.42779	31.658	48.7482	49.4292	9.70124	12.4688	21.2424	7.47751	4.09536	25.494	42.7477	16.4488	60.0052	4.24848	41.2861	84.5405	174.008	25.8371	10.4193	80.0051	0.183373	39.3324	64.3121	1.61187	17.6102	1031	50.2658	28.8688	51.3808	2.91429	2.35372	28.3953	28.3791	116.672
595.2501@3.53	10.266	54.7988	51.1154	30.351	0.0510925	25.1452	45.2989	44.6851	0.105394	164.098	16.3037	0.629383	12.7151	5.71682	0.0481449	0.0334036	27.7134	42.3694	44.2413	6.38612	7.44385	18.3283	5.71228	0.178194	23.177	44.6025	14.1233	37.9105	0.107177	25.7731	78.1251	136.196	18.7776	17.0175	60.9921	0.00344229	19.8672	35.8317	0.050322	13.5811	556.028	49.7069	21.1618	27.2581	0.150007	1.18345	20.437	20.0263	98.445
1951.6979@5.74	14.4316	87.5711	48.7326	27.0611	0.463926	26.7804	73.0895	37.4479	0.266153	151.568	17.2559	0.275488	9.99958	5.37301	0.101404	0.179163	19.2703	26.2731	29.7268	5.57752	7.49459	28.5943	5.02301	0.417051	28.6044	22.5258	11.8183	71.2805	0.459994	32.9497	70.5691	167.976	16.3509	5.71219	93.1059	0.105202	26.4891	42.9859	0.956094	10.5241	678.506	36.9092	35.3094	32.1254	0.332932	0.481306	23.2754	29.0923	62.1843
344.2059@1.44	7.18721	45.9092	42.1432	27.2977	0.126774	16.8036	43.9795	61.5225	0.135175	82.0765	11.2884	0.909843	8.97383	2.34484	0.0479672	0.0436622	21.5274	33.158	48.3796	2.14661	3.78262	14.4274	3.73092	0.288784	20.3771	27.9838	7.61442	23.9522	0.131827	19.5433	79.5523	87.9085	15.9545	17.0501	43.7278	0.0121605	10.2223	28.8519	0.186041	6.82172	532.585	42.4603	17.8698	13.4386	0.058112	0.814838	17.8144	24.8999	51.5053
904.2894@6.41	0.893642	8.57923	5.82405	2.49656	144.015	1.81224	1.81968	2.21081	58.8844	13.8531	3.08716	53.2844	0.24787	17.3077	42.3737	41.6182	2.36968	0.506085	0.789505	6.4684	1.23336	0.933171	0.330119	82.5723	2.02597	5.24309	1.5718	5.42254	113.877	2.45601	2.90779	10.7554	0.767153	4.13527	4.63177	8.10435	6.00369	6.84391	27.1116	0.872504	37.2726	1.21005	1.3197	3.0702	106.36	11.1418	0.640564	0.648567	4.17969
377.696@3.64	3.09749	19.909	18.1298	9.11348	26.2365	8.84592	17.9415	418.408	0.18437	31.8912	2.42442	1.75669	3.98563	5.88962	7.53802	0.469806	18.1362	18.7868	42.6893	0.527257	3.81746	5.37387	2.9161	0.262017	2.84701	6.51996	0.777028	8.44907	5.43587	7.58317	3241.94	38.6341	10.714	1.79497	11.5005	13.632	197.018	1881.43	1.61349	4.05674	124.637	15.1251	4.71564	6.3484	4.00877	0.277477	12.5226	18.8764	41.2259
1772.3594@4.47	13.2908	81.8606	48.7932	19.1309	0.0492457	29.3198	70.1151	25.6399	0.0747818	171.711	18.7065	0.55094	9.78233	9.30112	0.00458571	0.00774941	11.4587	24.4164	18.2763	8.66683	6.7723	26.8279	5.12663	0.0336633	11.2506	19.1121	8.94845	77.0038	0.0400994	27.5802	42.5891	146.61	15.1372	2.4098	55.2348	0.0338046	40.0755	46.06	0.0624649	9.43954	352.561	23.8886	23.6182	45.7457	0.0175527	0.705043	14.2821	16.222	62.5851
373.3198@13	0.346268	3.50982	1.491	0.171138	1.26325	0.625579	3.46812	2.21919	0.350007	7.34935	0.248234	0.248638	0.381477	0.398229	0.418217	0.196287	1.99609	1.11593	1.43243	0.240216	0.0849702	0.463266	0.214353	0.52751	1.00427	1.07873	0.199598	1.03854	1.01268	1.0032	0.935836	5.51551	0.824874	0.346334	1.6674	0.55564	0.868238	1.51291	1.17	0.413208	26.2349	1.38388	0.535319	0.687135	1.38703	0.644849	0.617431	0.545768	2.29325
837.623@17.93	7.59084	56.2148	48.3231	19.0306	19.3458	21.5851	58.5206	54.2234	7.17216	136.062	13.331	8.74237	7.03657	16.2053	11.1434	5.06507	37.2614	29.3331	31.1864	10.8489	7.16434	15.0159	3.80453	6.84503	22.6704	23.1306	7.96958	32.4707	9.83433	22.9271	49.0732	129.575	16.8818	7.98864	49.6533	8.26001	22.0106	34.2215	11.9754	9.14511	717.808	39.2	16.1771	23.6812	18.6942	8.25848	17.0861	18.951	74.0156
443.2722@3.08	9.19087	47.7761	40.9699	32.1491	0.0579806	18.6877	48.3608	58.3375	0.0338484	100.319	14.3542	1.00405	10.5855	4.02637	0.0416983	0.0197701	21.8131	38.985	49.7161	3.70346	5.7608	16.3898	4.64698	0.0801728	18.2868	34.231	9.88039	29.2085	0.0462656	23.6848	85.3374	107.253	17.8975	15.3147	54.536	0.0821485	15.4219	36.195	0.0931206	9.31485	563.959	44.8862	21.1351	19.1309	0.0483055	1.02921	20.9464	24.1235	62.597
1502.1861@3.48	9.20159	56.1205	39.3842	15.0951	0.0608972	20.757	55.7538	30.4257	0.237678	148.565	17.5855	1.09694	5.25982	18.2812	0.0407421	0.0115716	24.2748	16.5804	13.4745	12.8268	9.03968	15.5115	5.4937	0.0329806	42.4636	17.6707	10.4054	62.7259	0.0205901	31.5839	40.5405	143.17	19.2586	3.49036	59.955	0.100493	58.2101	53.5152	0.0258944	8.81979	856	19.4134	22.5839	54.3206	0.0281215	3.31078	13.2363	18.762	53.778
1930.4494@4.62	5.20397	34.7421	29.9437	15.2573	0.0175885	9.45493	15.6828	28.314	0.06591	36.8152	7.16214	0.0676183	4.26348	1.9082	0.0081106	0.00948961	13.8269	11.9383	24.3851	1.3812	4.07716	7.73149	1.18225	0.0228847	33.4405	9.88396	6.23216	21.3031	0.0247428	11.9517	39.082	51.516	9.51833	4.03532	36.3471	0.0448662	13.4715	21.2294	0.0300409	8.02044	720.066	21.6182	17.5114	14.8336	0.0171826	0.866851	18.943	31.9791	18.169
615.3686@2.52	17.4894	84.4145	82.1394	47.0536	1.119	32.7645	84.208	64.8511	1.07436	180.447	30.0464	1.76604	17.624	13.6129	0.114884	0.786707	28.0032	54.0964	59.9546	9.2384	12.9749	28.9373	7.69983	3.35198	21.9552	31.9197	18.5852	63.1914	2.84154	48.8263	91.6822	203.256	22.2786	6.98623	86.231	0.0675404	46.9839	56.5173	0.575246	16.2925	950.675	70.4531	36.655	49.8667	1.37301	1.95091	34.593	32.2475	116.468
432.2216@2.26	9.65923	56.0749	46.612	32.8714	0.107447	18.8049	52.5346	61.9586	0.155106	98.3655	14.766	0.820298	11.6456	2.24923	0.0531266	0.0434305	20.3748	43.1758	56.6423	2.62082	4.78556	17.0008	4.60969	0.125987	19.434	35.7015	9.9471	30.442	0.14672	24.8401	97.3424	120.17	18.4554	19.4844	57.518	0.00458996	11.6792	32.8096	0.24082	8.07548	590.152	49.9093	21.0721	17.7298	0.214977	0.817178	21.4597	22.2412	60.8916
390.2477@1.52	13.715	60.5565	72.5231	36.281	0.0168695	29.4355	74.295	61.0129	0.193073	159.741	21.1196	1.72092	13.9907	14.5719	0.00289005	0.00908139	47.9652	48.0538	57.3129	11.5516	12.5663	19.3157	8.63787	0.462815	40.556	39.4661	13.6984	54.4366	0.0394288	41.0928	72.3655	189.894	30.2633	8.18492	85.1108	0.00189542	37.1518	50.4782	0.120005	16.7796	1124.16	48.4579	27.7502	34.6028	0.0393437	5.37243	25.5517	22.2292	93.3665
1808.9919@5.63	7.64915	24.5733	36.8729	12.8531	1.87275	18.6458	90.9846	30.3202	1.06224	115.632	10.2493	4.83931	9.82093	19.3955	0.532879	0.521938	31.857	25.0624	24.7374	11.9026	8.57723	10.1008	4.75493	1.48086	12.3377	21.8245	7.57492	20.6433	1.8658	22.7509	31.5816	105.567	21.0762	3.36932	33.9607	0.738896	20.9352	43.6264	3.42912	8.16621	463.716	28.5284	15.139	24.9273	1.71319	10.0365	12.0784	11.461	91.9649
1754.8541@4.47	11.217	68.6504	40.0964	15.4322	0.0972007	24.7428	60.1088	19.1937	0.0986175	146.797	15.5492	0.495981	8.16612	7.94619	0.0176139	0.0345571	8.41029	20.0979	14.4109	7.59823	5.33378	22.647	4.31081	0.0752017	7.85085	16.0962	7.18976	64.734	0.0533681	23.145	33.6765	123.462	12.5981	1.91449	45.1889	0.0452626	33.1356	37.7888	0.181535	7.66224	263.837	19.3479	19.0941	39.1671	0.055999	0.547993	11.3646	12.1155	52.5322
743.5813@16.91	2.84368	15.2805	19.533	15.5981	5.98879	10.5277	28.3304	16.0522	4.12114	53.1707	12.8024	6.09157	6.10746	11.055	4.58173	4.29313	11.3724	11.4528	13.6135	5.0847	6.42859	9.41153	2.12699	2.49637	10.5738	9.35221	4.21139	16.1846	3.72699	20.8736	29.3231	51.6113	6.15889	10.0933	31.6705	6.01365	33.6341	14.2537	3.3623	3.59984	295.128	22.3312	7.73007	11.0814	8.29297	2.9428	10.3681	9.86843	36.3211
923.4847@4.22	5.71634	23.3931	34.615	20.3389	0.207573	15.3252	28.8867	41.9888	0.378641	144.695	8.38784	2.29504	7.67272	8.21493	0.180116	0.15882	15.2482	17.6152	4.39228	4.25213	5.36578	8.94443	2.90752	0.526919	14.3964	14.2176	7.15817	27.9744	0.44137	12.1087	49.9663	63.9083	7.86538	4.55718	50.8265	0.358291	14.3815	18.7318	0.407241	9.14796	341.708	27.5918	12.7574	15.6214	0.393013	4.5097	8.66215	4.26377	64.626
1896.9004@4.43	11.072	62.8404	40.6907	20.4169	0.128829	21.7264	51.1434	30.2665	0.156085	120.659	13.809	0.573078	6.7712	4.94687	0.0734934	0.0794116	13.9627	19.1019	20.2755	5.34559	6.65761	20.0722	4.15309	0.135983	21.9613	21.24	9.03959	60.4881	0.128054	28.0856	50.8046	133.732	13.3865	4.2397	63.3182	0.130745	27.5104	40.6272	0.198326	9.11581	539.065	22.8312	24.9487	36.264	0.188733	0.810737	17.9642	23.1709	46.8225
446.2377@3.15	12.4256	64.8637	59.7793	42.7468	0.56495	23.9156	67.857	90.5318	0.476711	132.051	20.8502	1.06948	13.9157	4.19802	0.138466	0.30591	35.4754	49.4756	67.5825	4.34541	8.37948	19.4388	6.4162	0.181837	27.6946	39.6462	4.42391	40.5344	0.674341	34.2529	133.03	147.509	25.4174	20.3129	77.0988	0.178453	19.7679	52.0934	0.124476	12.3944	983.439	57.4137	30.7508	17.2775	0.206726	1.59299	29.4602	29.5062	82.3777
779.5442@16.48	16.8917	74.3053	89.7893	54.8998	34.438	39.5716	76.7227	153.832	21.2939	230.075	34.2493	25.4035	18.122	38.258	22.1347	17.6375	70.7664	82.4144	74.8277	21.4329	18.9874	30.7314	12.0867	29.1395	46.0801	73.8568	19.468	79.4093	42.9497	59.8406	144.973	220.747	40.5258	26.2347	104.517	27.648	83.1742	127.461	44.8034	33.9901	1792.6	62.4978	42.3289	97.6381	66.2724	9.39844	39.1997	64.851	142.118
2115.0158@5.22	10.5081	69.5154	27.9295	38.4588	54.7737	14.7219	35.5218	68.7334	23.2775	113.939	32.3975	29.3289	6.83638	33.3682	19.5524	15.4703	32.4308	23.1092	24.7803	22.9126	8.43125	12.5663	6.09514	26.507	23.9539	24.0953	19.2985	39.7887	34.1295	23.5353	70.432	127.325	13.5879	9.42449	48.9242	2.60209	24.7681	48.1616	13.5529	10.0738	732.952	42.9157	18.1398	25.4251	37.0226	5.24558	13.7498	16.1921	71.0665
904.492@6.41	0.911535	8.20403	5.68005	2.30963	104.665	1.69078	1.90802	2.89012	44.3426	13.3919	3.25756	39.318	0.253605	14.1388	33.8345	31.4518	2.46161	0.539009	0.833979	5.00254	1.0928	0.924314	0.339767	64.4564	1.97544	4.30598	1.52807	4.99034	81.4609	2.35308	3.33556	10.4676	0.794968	3.88773	4.56931	6.56667	5.18109	5.80677	20.9	0.866271	38.6967	1.29758	1.21559	2.53259	80.8193	8.41093	0.634912	0.625957	4.18982
618.371@3.14	5.02942	30.1794	25.8655	23.6644	0.111999	11.0455	25.5109	48.2476	0.110579	48.0039	7.7343	0.383243	6.71518	0.0375906	0.0394111	0.0608557	13.7048	25.1414	39.224	0.22163	1.72568	9.24393	1.93199	0.222524	11.931	21.7313	0.33185	11.129	0.163005	9.06479	72.7122	46.2838	9.18942	19.9397	29.7599	0.00215965	2.99621	14.8708	0.208454	4.16302	275.582	30.3455	11.8356	1.81429	0.309036	0.106367	12.8892	16.5833	25.8961
578.3011@3.44	2.96365	9.32921	12.4185	14.9367	0.179948	4.52256	17.9103	19.4307	0.132651	52.2343	8.98618	0.749607	2.88291	1.02624	0.13107	0.0648525	16.148	12.3348	5.52749	1.27432	2.0542	8.79099	1.81005	0.347085	33.2919	14.9265	4.34472	19.9811	0.198557	10.2927	9.3262	40.0804	8.99842	7.85358	29.9559	0.0231812	2.96656	1.06764	0.454003	2.66363	367.835	17.5272	9.1933	7.12116	0.171785	0.721026	1.1562	1.07343	23.6693
746.4079@2.23	12.4344	75.6252	57.5497	34.4218	0.707484	23.8177	66.4132	63.6815	0.780638	129.905	17.4753	0.744157	13.535	4.56927	0.120648	0.550299	24.8166	41.7724	66.8307	4.50967	7.64459	21.8283	5.48981	2.11707	25.7196	35.5905	12.2947	44.4028	1.78252	33.6026	96.283	151.724	20.2951	17.4544	71.5048	0.0272878	23.2284	51.0305	0.478598	11.0664	791.906	60.3593	30.4527	30.3583	0.972747	0.986858	28.5635	30.9745	76.3549
543.3254@4.94	12.4214	63.3064	61.8684	32.583	0.20152	27.6655	66.9101	68.5044	0.172325	151.439	19.5857	1.3117	13.9826	6.988	0.077804	0.10938	38.3995	48.1993	56.0391	6.88121	8.38662	22.3471	6.87989	0.295548	37.5497	37.3567	12.3482	42.8564	0.051426	31.5543	77.8359	154.702	24.4347	7.35007	73.0393	0.0721339	26.6699	50.8962	0.0672306	11.4895	874.341	56.1287	24.4701	29.765	0.150145	2.54985	23.5548	27.864	89.5212
591.239@1.42	12.4757	73.2533	62.7861	37.0808	0.0499563	27.6776	69.1407	71.92	0.074262	144.161	19.4632	0.818485	15.7077	3.53586	0.0141049	0.0269704	27.3594	42.6927	75.6608	3.96039	6.85813	21.6227	5.59057	0.217427	24.6272	38.7706	11.1	42.797	0.0748819	30.59	99.1816	149.287	20.922	19.1168	68.0681	0.0072047	18.6845	42.2946	0.0561157	12.7785	797.561	63.4989	28.7745	23.2398	0.0170981	0.893452	27.6363	36.4848	72.5603
425.35@9.11	4.7332	46.2117	26.9623	12.4722	12.1953	5.70609	22.937	78.5003	2.01386	65.0631	20.9062	4.94514	3.56949	5.33816	1.53168	2.24757	25.9774	11.9401	24.3332	3.0574	3.15858	8.97139	3.34813	4.82254	11.7587	10.1639	2.91291	19.0161	9.57765	12.7675	23.8179	83.9305	6.68515	3.32615	17.8069	6.19455	13.3857	25.2565	25.3646	9.04837	808.055	20.0055	11.8394	13.9728	8.40061	4.79244	8.71884	11.5083	45.9448
471.316@3.05	5.93602	37.8296	28.8761	18.9689	0.0215286	13.3308	32.4576	43.1816	0.0260129	71.0435	8.37666	0.318778	6.54685	2.39617	0.0151063	0.0206186	22.592	24.7811	31.6833	2.67756	4.02914	10.5686	2.99046	0.0898488	17.1306	20.0871	6.05554	17.8027	0.0390774	17.076	60.1426	70.1309	12.3584	10.2505	35.2642	0.0100036	11.0665	25.4075	0.904238	5.63553	470.856	33.9717	14.7623	10.9188	0.0299127	0.868812	14.018	17.8467	47.719
917.4773@3.09	6.9897	57.2909	56.7703	10.7152	3.25683	24.2557	64.3351	68.7113	1.30077	155.879	9.88067	2.76564	8.46519	5.84131	1.4113	0.210055	77.4113	29.2848	30.3508	7.18537	5.5803	11.5122	4.59165	0.499403	43.7699	20.3245	7.20767	11.2659	0.614054	15.2132	53.7806	126.894	21.5427	10.7432	45.272	0.681333	13.4525	35.3819	1.15486	3.12426	631.303	47.5518	9.83723	4.34124	1.1771	3.46579	6.92721	12.4918	61.2462
1184.6758@2.8	9.38515	57.3006	40.3407	24.1855	0.00286474	19.6526	51.1664	38.0382	0.0504643	102.774	13.6963	0.42801	10.85	4.13397	0.00272966	0.00456672	13.0637	25.0926	45.409	3.59287	5.16947	17.7527	3.5963	0.0325075	18.004	22.7121	7.72901	38.507	0.019789	22.3864	51.5527	115.588	11.7461	8.03358	49.9398	0.0037236	18.7843	32.7001	0.0326616	8.87451	468.802	40.2011	21.3102	20.4	0.00456319	0.893941	19.8406	25.0728	47.3783
379.1836@4.42	6.05637	33.8209	25.5593	12.0125	0.198312	12.3637	27.394	23.3155	0.150405	77.2536	7.75228	2.21684	4.02891	3.20097	0.258273	0.0476478	10.1158	11.423	13.5176	3.28452	3.69363	10.7882	2.62382	0.262696	13.2939	13.8645	5.44727	33.2532	0.119149	15.9263	30.5168	75.6651	8.15862	3.36461	37.0767	0.138839	15.5371	24.3199	0.365761	5.69253	349.172	13.6342	14.8319	21.3045	0.132586	1.11579	10.8126	13.3361	29.2656
562.4193@13.51	1.73442	8.11808	63.7998	13.2027	12.2001	13.8219	95.7098	47.9269	3.10188	167.158	5.33548	5.15395	3.89505	6.60577	5.6241	3.03162	20.7533	11.4487	17.9549	6.15434	3.13981	10.973	2.4764	5.56212	42.6835	20.9387	7.44935	19.2587	8.65686	48.2265	54.9961	16.7591	11.9125	3.12871	46.4322	2.15883	21.256	17.1159	7.01556	2.06489	388.558	9.47469	17.0899	11.525	3.35552	4.3155	4.05264	1.51796	26.6624
465.3268@13.54	1.19784	15.9371	10.5299	2.43967	3.45492	1.84844	5.54457	14.1558	0.933149	13.9722	3.20842	1.32983	1.17247	1.77179	2.3173	1.03876	4.24332	1.53272	5.18602	0.89329	0.96338	2.32006	0.702716	0.972537	38.3515	3.07248	1.79317	5.1318	1.67518	3.08757	20.6057	20.7381	2.24109	1.41955	11.2027	1.16938	3.0416	5.66794	16.183	1.95406	101.051	7.8947	4.27177	1.82423	2.55081	3.44819	3.52213	2.1613	10.3862
2005.0904@5.65	2.38891	13.638	10.0554	4.72231	19.8913	3.78371	10.308	14.2089	16.1997	26.9233	4.99377	10.7028	1.93195	8.03976	3.74752	11.3555	12.688	6.98958	8.24649	4.33998	1.85414	2.60509	1.28317	17.869	7.80226	8.83269	2.41048	6.03278	30.9409	6.67142	16.6062	30.3976	6.43259	2.82743	12.9081	1.5761	7.34908	15.2561	17.5836	2.25708	188.353	7.49395	3.74322	7.96596	28.3095	1.55068	3.28929	3.71483	15.8294
1408.6561@3.44	7.29563	45.9145	36.412	12.5625	0.068319	17.2275	39.553	28.1532	0.110312	108.488	12.9424	0.553416	5.25276	9.86829	0.0588296	0.0195794	16.6295	15.3837	12.5588	7.94806	5.50729	12.4278	3.58199	0.0571748	34.9168	12.9662	6.63602	43.0756	0.0513682	19.5278	32.832	92.172	14.1333	2.88317	38.3961	0.0631615	31.9916	34.1115	0.0621864	6.38136	549.379	19.4875	15.1022	33.0369	0.0889458	1.47197	10.8059	11.723	40.9354
464.2288@4.43	10.1729	38.3139	40.4856	26.8584	0.243905	17.9395	55.5004	56.9328	1.19151	147.804	17.6814	6.73278	7.94689	13.523	0.2768	0.0542772	22.7088	36.5273	23.2284	8.19727	6.78633	14.442	5.47947	0.117304	19.5764	18.7751	8.0051	35.9685	0.098694	23.9782	47.7382	95.661	13.6796	4.27846	34.8431	0.0894954	17.1433	46.5363	0.322586	12.9654	635.484	38.7654	17.8129	22.0492	0.381582	3.26414	16.3557	24.0361	69.3411
904.0941@6.41	0.649375	6.25515	4.29349	2.55993	173.012	1.31605	1.31511	3.05833	53.291	9.99932	3.80145	61.1216	0.174425	20.0091	48.627	40.7406	1.30584	0.377798	0.576829	5.64828	1.59772	0.675016	0.248069	101.188	1.67732	5.27047	1.91395	4.12946	132.619	1.80556	1.74875	7.59363	0.576428	2.98357	3.6156	10.2779	8.18497	8.08834	26.3081	0.640874	28.0669	0.908498	0.933177	3.27005	99.2692	10.683	0.441822	0.45991	3.19931
943.3566@4.79	8.7544	30.1842	35.9488	21.5515	0.354265	15.9885	58.6054	42.5295	0.794151	142.48	15.6297	4.9831	6.56062	15.285	0.175577	0.00383613	19.1422	29.8654	19.9807	8.6322	6.03371	12.9267	5.04615	0.00786116	16.1731	14.8009	6.85917	34.6271	0.0194396	22.4769	39.1836	95.069	9.06476	4.04648	31.1686	0.136836	16.3947	43.9643	0.0180608	12.8021	624.598	35.0368	15.3703	22.6002	0.107517	2.3936	14.5656	22.4773	56.9626
1930.9533@4.62	5.25849	34.879	31.1202	15.9127	0.0586314	9.2868	16.6994	30.2697	0.0608959	40.0768	7.68083	0.113682	4.56269	2.06592	0.0120856	0.0110852	14.6548	12.932	25.0755	1.47534	4.23026	8.15034	1.30905	0.0761895	33.3048	10.3726	6.48564	21.8252	0.0577177	12.7267	39.926	52.6973	9.95797	4.18656	36.9828	0.0430707	14.1298	22.159	0.0702976	8.06196	747.136	23.0721	17.0225	15.0273	0.0539262	0.91785	18.3407	30.6013	20.1976
668.248@4.26	9.81906	50.5532	51.1094	27.4863	0.0939572	22.4651	50.6942	53.1774	0.02028	113.357	16.5114	0.188934	11.8347	2.82687	0.0197316	0.0360382	28.3972	40.905	58.4054	4.19263	6.63288	16.2528	4.81127	0.0815939	22.3354	33.9911	9.08916	30.7817	0.0579087	22.8925	66.6316	128.058	19.3563	4.13431	55.3948	0.00489061	24.4461	50.4918	0.0222835	8.47783	587.33	44.435	19.0135	20.7621	0.0230796	0.452484	20.0362	24.1663	59.3703
530.3414@2.45	11.4148	63.234	54.2142	30.0085	0.0094082	20.3218	59.2401	51.694	0.00845957	122.053	15.5455	0.306958	12.5934	2.84051	NaN	0.00139797	26.2381	39.3735	62.2303	3.37402	8.1436	18.3144	6.46816	0.00407218	27.6613	27.0934	12.0553	40.1565	0.0164659	34.4573	86.9172	147.801	23.1572	9.88274	77.1621	0.00547688	18.5798	46.2596	0.0180034	10.0927	936.616	57.4337	29.8452	20.7063	0.0132491	1.29385	28.183	22.1299	80.5643
469.5513@3.44	5.07456	31.1241	25.4367	9.06141	0.00961549	11.6907	27.4294	19.226	0.0221965	72.8756	8.73393	0.30356	3.63249	5.81326	0.00896824	0.0100243	10.8037	10.7434	8.80253	4.89723	3.49327	8.56069	2.45914	0.029646	23.6244	9.16632	4.40197	28.8567	0.0112711	13.4285	23.4479	62.924	9.72978	1.93325	26.884	0.0141212	21.7317	23.4251	0.0275641	4.30006	374.317	13.5656	10.3667	20.6628	0.0201315	0.919966	7.52798	8.11519	28.055
688.3589@3.54	7.66554	33.5147	36.3949	17.8289	0.161862	16.7978	42.203	37.7277	0.361818	144.79	14.5372	2.79843	6.75324	13.4342	0.0728814	0.0279772	23.3496	28.046	12.0689	8.95277	5.48528	12.5096	4.59782	0.062307	22.708	14.9676	5.17201	27.1324	0.0650178	17.2381	32.0497	99.0127	10.3228	3.36847	32.5707	0.145841	18.7027	32.4353	0.0907126	10.3476	482.843	34.9079	12.4761	13.9994	0.035223	2.95398	10.9119	14.3638	62.4952
413.1952@4.82	8.51516	45.3831	47.6034	23.1076	0.575409	20.523	49.0549	58.2903	0.371853	103.256	13.0639	0.669719	10.7252	2.80695	0.36319	0.0855429	33.9481	41.8744	46.6783	3.44854	5.27015	15.1978	4.50155	0.353226	28.9378	31.3436	8.60018	27.087	0.182935	21.9239	66.3503	115.669	19.8865	9.41662	50.0822	0.209818	16.2207	35.8553	0.320912	8.58097	685.498	42.2585	17.4914	18.7996	0.226144	1.06717	18.3926	22.6892	63.5893
257.1408@2.24	8.80474	41.5661	41.9439	24.1984	0.227069	17.2972	52.6708	56.8317	0.184303	116.277	12.9897	2.13903	8.77606	5.93075	0.215661	0.0802212	30.4058	32.631	34.0447	5.1631	5.17262	14.0932	4.49648	0.435558	24.5417	21.6614	7.63119	26.8364	0.228144	21.4993	58.6377	101.517	15.154	10.8277	40.8276	0.108966	13.2296	33.2903	0.544751	9.39744	569.288	42.4306	16.9925	15.4324	0.220505	1.68358	15.3358	21.2364	62.776
683.4567@3.6	11.1484	62.2264	68.1125	-59.7093	0.0399642	35.2656	61.5634	1084.01	0.0494022	160.696	9.35081	-3113.54	12.9617	0.560765	0.0427304	0.00955398	8.17559	34.5346	36.4242	0.520599	3.33174	15.3312	5.49101	-4.22671	21.2861	38.3016	0.0700626	32.4842	0.053087	24.1587	689.875	188.523	21.1369	5.11045	66.1631	0.437044	215.417	472.147	0.0962517	10.5781	583.408	39.5295	18.3908	0.231586	0.0341021	1.36607	14.3956	16.6647	53.5335
594.4849@14.46	3.32126	7.67289	48.3405	20.1215	18.294	15.7713	102.854	33.4559	4.30782	256.63	12.4468	7.41101	6.78882	9.58409	19.502	5.63415	31.6281	25.2694	20.9744	3.96269	4.49898	47.6781	1.22892	4.83533	21.6246	34.046	7.21943	19.663	4.94115	80.448	61.4702	18.774	11.0657	3.90582	53.4704	3.54021	29.9251	32.94	4.50128	4.63739	331.166	16.2815	19.264	9.8743	4.7036	18.5006	11.5468	3.98636	47.5525
1015.4836@3.17	13.3887	66.4818	30.8337	21.3918	0.033368	22.5788	63.354	56.1821	0.0886298	134.036	16.1185	3.00868	9.35948	4.06018	0.00521999	0.00687635	18.7846	20.276	27.2171	4.00095	9.40736	19.989	6.42199	0.0834938	11.4481	28.7983	0.446651	49.3661	0.0114983	36.1599	99.6164	174.315	15.0351	6.53505	70.1197	0.0316668	87.9154	121.232	0.00877205	11.8242	604.43	30.221	27.8976	6.88826	0.0180417	1.08788	20.5486	15.4351	66.8659
635.5465@17.96	2.29172	10.2549	5.30842	2.23087	3.86042	2.79584	16.8533	32.1021	1.54222	53.2026	3.1735	2.10108	2.67667	2.16411	1.97841	1.27899	8.46172	6.63874	10.9778	1.10242	1.79889	3.65329	1.17504	2.41822	20.3423	7.08181	2.04111	7.57211	8.1921	8.64266	12.0548	16.9956	6.78045	3.06625	5.56049	2.1074	8.69185	6.64265	8.25703	5.24301	204.933	8.71449	4.44787	8.52349	3.4936	0.896957	5.62358	3.38021	15.6581
621.3136@3.11	9.96847	49.894	50.5484	31.0519	0.346907	19.8029	46.9935	54.3697	0.28553	108.06	15.6684	0.620679	10.9323	4.46895	0.0891292	0.183949	26.1776	37.2552	48.2497	4.26838	7.17624	16.8291	5.38363	0.310329	15.6813	28.0062	8.63112	36.27	0.611906	27.8497	88.9949	111.72	19.2251	8.6192	56.8959	0.0598497	20.6553	40.1545	0.173985	11.9887	825.716	48.8382	27.1555	29.8953	0.337098	0.661311	26.7303	27.504	82.2501
442.3136@4.87	3.39289	21.1963	17.7298	12.9366	0.339655	7.10219	17.6769	28.7763	0.241909	33.3902	4.36928	0.582934	4.36274	0.712999	0.205024	0.151197	9.97816	16.787	25.8377	0.916269	1.70044	6.13624	1.49883	0.366571	8.50714	16.3173	3.47316	9.22934	0.308124	7.8949	44.8558	36.2144	6.92005	11.4207	19.9146	0.0880836	3.54526	12.6366	0.303747	2.71907	211.1	20.5641	8.33551	4.79778	0.309109	0.344341	8.46323	10.3277	21.5668
1016.6762@12.17	1.43868	21.5131	12.5885	2.57354	3.65262	2.24521	4.78857	2.04895	0.691843	7.9368	2.70239	0.843242	0.72347	0.817591	0.882204	0.386305	4.73459	1.2358	4.13981	0.435363	0.885486	1.63553	0.270976	0.451319	34.8826	4.36235	0.74543	2.22483	1.49461	3.25849	7.83753	22.9615	0.701806	0.826717	4.93881	0.808774	2.49998	3.44512	1.12581	0.885383	49.7482	5.29287	1.72019	0.711158	1.13091	4.3611	0.880784	0.329415	3.49944
481.3162@13.12	8.01083	38.6429	30.4411	8.71109	13.8428	13.9375	30.4435	25.6377	4.50599	85.7089	9.92548	4.79055	3.87928	6.87818	9.04919	3.19133	23.8441	12.0138	19.8317	3.87392	3.87591	8.60056	2.18701	3.30316	25.2926	14.9565	5.11864	15.2226	7.479	12.1284	34.3099	99.9504	7.6954	5.29235	30.0321	3.3381	13.7815	27.7576	21.4619	8.19731	323.429	22.4381	11.5874	12.6934	11.5439	8.56627	9.90933	7.5349	31.9305
435.9204@4.27	6.60793	18.9893	31.6231	17.8811	0.0738705	12.6317	40.0931	26.2835	0.369338	131.197	13.3293	13.9508	4.36468	25.8689	0.0706046	0.029975	16.6113	19.5518	1.61121	9.69487	6.6462	10.4838	3.95206	0.410532	26.0781	9.41734	6.21555	35.6509	0.402893	22.5682	25.6783	77.9181	6.77414	1.29579	37.559	0.0232947	21.5056	41.6888	0.0313446	10.0411	470.354	19.6936	10.7946	24.6742	0.529332	11.2728	6.19974	2.70574	45.1458
658.3896@4.67	8.12784	45.4133	37.8763	29.8043	0.176416	16.4865	41.4591	45.1258	0.0445708	80.8531	11.8467	0.0696395	10.9008	1.91958	0.0475443	0.0168796	15.093	35.3869	51.8126	1.94286	3.59174	14.302	3.72966	0.0565932	14.2811	34.6937	8.15416	22.7786	0.0750604	18.3304	78.6601	92.2841	14.8435	16.4446	47.5414	0.00670703	8.50263	24.6988	0.108779	6.20433	402.231	44.6315	17.313	12.817	0.0859346	0.508023	18.0686	20.0238	45.5177
228.145@3.53	4.87495	23.4364	29.4524	12.8344	0.806286	11.7494	28.7624	37.3969	0.693876	78.8306	7.5334	2.17649	5.33859	6.73408	0.428066	0.426833	20.7264	19.4932	18.9258	4.58979	3.74794	7.91691	2.80285	0.735238	14.0407	14.8488	5.0409	16.6564	1.01364	13.1545	34.9655	64.1246	9.93754	6.47943	28.1459	0.29999	10.7674	16.3323	0.669119	5.6959	371.628	23.0105	9.67753	13.0909	1.05935	2.53684	8.78635	11.0208	45.6647
682.2706@3.09	4.60146	26.4801	25.8899	16.3427	0.143381	11.2644	29.7804	54.351	0.0963333	57.3412	8.05478	0.162975	5.79007	0.496655	0.0654741	0.117036	12.8439	27.4136	24.7396	1.20909	2.49514	7.55803	2.71386	0.287485	14.4896	14.9494	4.56715	12.5268	0.257629	12.0237	59.1537	49.7679	12.6962	12.5344	25.0866	0.0131479	5.88599	20.3395	0.0832857	4.04499	371.887	26.4615	11.3042	6.83113	0.500522	0.0931618	11.791	13.6967	37.1588
1409.1553@3.44	7.80665	47.6517	38.7284	13.3545	0.0250631	19.2875	43.4347	29.3675	0.0468777	118.737	13.6781	0.457939	5.36672	10.0375	0.010106	0.00121781	16.056	15.7866	13.1112	8.17016	5.57923	12.6412	3.68407	0.0246812	35.8305	13.9106	6.74295	44.648	0.0058891	20.3053	33.2904	100.094	14.5572	2.89038	41.0419	0.0210435	33.5055	35.7453	0.0397755	6.80668	574.441	20.1487	16.4402	35.0053	0.00480179	1.41197	11.9297	12.9969	42.147
416.2301@2.75	9.564	38.6185	39.395	23.8646	0.163169	16.3247	52.2232	46.38	0.173351	108.293	15.0722	0.986555	7.70985	5.27847	0.0686501	0.0880966	23.1629	31.5403	26.0563	4.81725	5.36738	13.834	4.77633	0.266258	24.2603	15.209	7.29345	29.0752	0.304456	22.0231	47.0742	98.1129	12.2371	4.64557	39.1289	0.079157	12.6963	33.0947	0.233764	9.19139	608.57	40.3241	17.1706	14.9049	0.312326	0.903445	15.7441	21.3038	61.0847
452.2265@2.91	11.6449	71.9285	74.1081	25.9443	3.92905	30.8934	56.8	57.6247	2.73257	191.668	21.9869	7.10947	9.26253	22.1078	1.20055	2.08039	59.3095	34.4738	29.856	17.4186	12.0911	15.6499	5.87196	4.61666	21.089	25.3051	14.3923	34.701	3.40337	26.1645	56.1781	160.282	18.0089	5.23837	56.1351	1.18977	41.2473	49.9112	0.986417	10.923	797.873	49.4883	19.2912	22.7862	1.94073	9.97809	16.2318	19.6535	87.6232
586.3434@2.43	9.5428	62.125	50.3282	30.5862	0.136577	23.6191	71.1705	68.7982	0.218308	130.413	17.2847	2.23793	11.0146	6.63594	0.111567	0.0585732	24.1473	46.6535	42.1656	5.8998	6.89936	18.8771	5.41419	0.356586	25.7992	30.3713	9.55024	43.488	0.175841	35.9684	75.8119	154.223	22.3847	10.2988	54.0509	0.150476	20.6063	48.5814	0.253291	10.2078	866.753	43.8183	21.5203	24.8817	0.159244	2.07617	20.8621	23.8599	81.1531
2169.0014@4.76	6.36088	40.0591	48.349	9.311	0.854624	20.7261	31.5923	12.8861	0.632147	127.256	10.3408	5.45494	6.59494	28.4321	0.625798	0.267069	15.5844	10.5712	12.1385	13.3548	5.62119	8.27168	3.10407	0.563862	15.7602	11.8716	5.42722	29.0784	0.723013	16.757	19.735	122.574	9.88012	1.00993	37.3245	0.874742	33.6101	32.2678	0.83026	7.12765	323.335	15.9675	9.29609	18.2976	0.403867	7.65746	6.42003	7.14284	57.3508
584.3999@3.63	4.60986	40.8522	30.2077	27.0777	3.47772	11.3977	20.7994	1348.46	0.31157	33.3398	2.02665	1.62831	6.28023	14.0537	4.86576	0.238571	19.2354	25.0377	56.4423	1.74033	2.25913	7.00105	2.83589	6.6311	4.40573	44.6986	1.03578	9.6375	1.26233	11.3295	11701.8	45.5555	12.9432	6.22738	19.4777	0.757659	468.152	5526.73	0.494535	4.83259	261.419	24.6534	9.94096	2.77747	0.895041	1.06883	24.1739	27.4119	36.7981
395.8743@2.98	9.29601	53.1522	48.0409	17.5305	0.162402	26.0207	51.3805	35.38	0.40121	144.822	14.0576	3.82571	9.74893	18.4238	0.118848	0.0362537	48.6989	21.0211	23.9112	11.3063	5.99508	12.7046	4.65408	0.122519	21.5636	20.4804	8.06769	29.1183	0.0906229	23.0411	40.8007	171.57	16.7049	3.34365	57.086	0.309634	26.6801	34.7145	0.109005	8.95541	533.754	32.7796	13.7282	17.3612	0.0547227	6.27109	10.0228	13.5576	72.1935
549.3798@13.25	2.70759	33.0012	16.5427	7.38435	5.45927	5.461	11.7997	15.8426	2.72096	21.491	10.7135	2.97946	2.44173	3.59937	3.028	2.26763	8.97157	4.67145	11.4023	1.40538	2.81393	3.90238	1.2511	1.88314	35.9339	7.84023	2.34254	8.49907	4.5745	8.12823	22.1588	37.3629	3.49296	2.61944	11.7595	2.38774	10.3545	11.0531	7.12884	2.35273	197.426	11.7386	5.31618	5.41847	4.45723	4.9592	3.88452	2.58735	12.864
1063.5243@4.89	7.36116	41.6455	41.0404	20.978	0.0916637	16.0554	37.1725	40.6785	0.0682604	80.2773	10.9047	0.975666	8.15882	2.45648	0.0174532	0.032773	25.8919	27.8994	41.7934	2.2907	6.02654	11.8246	3.90732	0.27055	23.2615	16.2212	8.43974	24.0429	0.156097	21.2812	55.1184	90.3227	16.3558	3.51309	45.9358	0.0158346	15.6702	34.8997	0.151168	7.21776	722.346	35.5794	19.259	13.4799	0.0707029	0.642349	18.1722	18.3762	53.9927
683.4562@4.07	3.03994	8.55044	12.9063	9.87697	0.0144666	7.0383	18.6997	22.8239	0.0879597	67.6712	9.00012	0.437344	2.56631	6.22349	0.0125725	0.00455236	12.444	8.7052	0.827326	3.93887	2.12263	5.61725	1.25163	0.0467478	20.7346	7.92251	3.41323	19.1413	0.0370978	9.47122	9.94249	63.1	5.78675	0.894121	21.3128	0.0267307	7.69349	3.15569	0.0511904	2.24801	282.369	11.7909	5.99165	7.13124	0.0075527	2.17256	0.690567	0.352961	17.2829
507.3691@13.52	1.68918	10.9186	16.3969	4.18044	5.34032	3.80004	10.0285	8.13551	0.90053	29.5361	4.56054	2.01987	1.38421	2.21863	1.16154	1.15625	8.56576	2.55644	9.40279	1.73307	2.01781	3.19489	1.03589	1.26604	43.8603	5.57061	1.73564	5.16227	3.54019	4.4132	14.4351	21.3415	2.65461	1.01685	11.2325	1.13292	5.21341	4.62092	2.85133	1.68638	200.868	9.64516	3.45891	2.01997	2.26982	3.56583	2.79338	1.62628	12.2784
772.3864@4.62	4.26989	27.1402	25.3824	12.7314	0.137737	7.91736	13.5315	25.1112	0.116609	32.4528	6.05535	0.127322	3.50447	1.73832	0.0493365	0.0551595	11.7588	10.1713	20.0531	1.17963	3.42172	6.3901	1.0142	0.129808	27.6609	8.64486	5.14813	17.5157	0.124355	10.0493	31.7218	42.7643	7.94697	3.58526	29.7885	0.0546272	11.4982	17.8427	0.184829	6.73925	603.349	17.6805	13.8947	12.6879	0.138639	0.810714	15.3172	25.7457	15.7413
899.4702@3.45	2.9087	18.7436	19.2757	9.59868	0.230058	7.27373	18.4834	28.892	0.215055	39.6069	4.69079	1.43786	3.70281	2.82237	0.207415	0.0626244	16.5593	11.9578	25.4351	1.85088	1.99985	6.22035	1.46651	0.332489	26.1247	13.8151	3.13245	9.21968	0.163712	7.40608	34.2629	34.4871	5.8178	15.5425	18.3505	0.398705	5.17206	12.3928	0.493407	2.98468	265.373	19.8649	7.39059	6.85837	0.153556	1.58134	7.2071	8.13478	22.7793
1029.4684@5.52	8.71305	24.9622	35.1905	25.9107	0.802165	15.0451	45.8246	19.5396	4.20564	136.762	18.3816	14.2911	5.60783	29.6786	0.908994	0.121937	11.3038	28.9592	15.1501	13.9492	6.86922	13.475	4.14197	0.158425	14.4291	16.2957	9.65922	32.5522	0.308412	22.8651	37.2683	85.0593	7.38018	1.6357	33.3134	0.924082	22.91	38.0858	0.211493	10.2172	392.006	23.2187	11.0155	26.709	0.981369	9.68018	10.0453	12.8017	55.3567
1196.6417@3.57	10.4208	42.854	45.8793	28.9157	2.11555	17.4809	39.2408	125.952	0.926966	111.037	23.2982	6.85082	8.71365	2.64131	0.209573	0.418264	9.86526	28.0209	23.668	3.52865	11.4396	14.7409	4.48462	NaN	9.98454	34.704	0.174261	47.1192	0.398291	30.298	98.0862	128.145	12.3898	2.09148	52.5658	0.350885	160.684	175.537	0.0114695	13.3125	609.415	36.8483	21.4964	1.63879	0.0407066	1.56862	18.4417	15.6018	84.1233
1968.8859@4.42	8.1677	55.7244	48.2359	14.645	0.497385	25.6886	43.4985	29.7493	0.377283	124.309	12.3067	1.45381	9.45778	9.49559	0.238576	0.121999	30.8888	17.0924	25.9576	7.39927	4.30052	11.5812	3.54433	0.289345	27.8289	20.2714	5.8548	25.1029	0.237066	16.6774	36.0913	142.957	13.2435	2.09314	46.4688	0.13976	21.6911	31.4831	0.413861	6.94174	417.218	31.3078	12.2031	13.063	NaN	1.83646	9.61538	13.8198	54.7664
578.2856@2.48	11.2018	63.1699	53.1023	34.7892	0.0718553	22.1867	63.7527	60.7477	0.0696364	124.801	17.2629	0.430603	13.1467	3.65426	0.023843	0.0447156	21.3758	41.371	61.1228	3.41166	6.91965	19.3074	5.84511	0.234036	21.7311	30.5295	12.2012	41.5421	0.133404	32.9908	93.4108	148.412	20.8794	13.8664	69.4137	0.00821475	17.9155	43.6429	0.056341	10.7587	792.039	55.5439	28.5039	22.1262	0.0836	0.441022	27.6433	26.2496	75.5952
1463.1499@3.09	4.84197	36.0085	22.1915	9.38312	0.00686778	12.163	34.7333	22.4898	0.0129464	78.7788	8.61288	0.1919	3.1772	2.21884	0.00292975	NaN	17.1603	9.58842	9.68855	3.00725	3.92886	10.0165	3.04432	0.0050258	29.5887	9.61243	2.73398	29.5705	0.00600018	16.3328	38.9739	80.0988	12.0838	2.74681	37.7327	NaN	20.9552	30.3047	NaN	4.03841	504.469	12.6513	14.1254	11.8146	0.00472574	0.352768	7.64771	9.44054	26.0287
477.2859@11.47	5.34731	25.1727	31.7404	9.20046	19.2529	17.0106	32.1896	15.2012	3.84327	57.6415	8.73562	4.12512	3.56839	8.33644	7.14712	1.95118	37.1691	17.3864	16.4741	3.58128	5.67484	6.17839	1.82218	2.86861	6.34089	25.7444	4.43602	21.4145	6.44355	18.4127	26.691	122.617	11.1772	6.44413	47.5424	5.77706	23.1208	40.0322	8.57654	8.30782	300.644	19.1632	10.3687	14.3014	8.28612	7.81436	7.31715	8.17078	31.5851
529.3088@4.23	6.28509	26.1922	38.0216	13.3754	0.0526116	13.3655	33.0397	36.2218	0.500482	122.194	9.72682	7.08742	6.30819	12.871	0.107999	0.0337749	19.227	20.8947	18.9682	6.70328	5.14956	10.0736	3.83357	0.195759	16.0951	15.6232	5.77751	21.0171	0.132442	16.5189	38.5639	74.5008	11.8143	3.73069	34.3134	0.376332	17.2344	21.7067	0.193761	6.70153	443.827	23.8478	11.1612	14.555	0.144817	8.11559	9.63264	9.44669	59.0048
976.2223@5.74	10.381	64.6543	35.2993	19.2337	0.119984	18.895	53.1509	25.7283	0.0932744	106.952	12.7175	0.0780728	7.36797	3.71738	0.0155847	0.0735316	13.8816	19.978	21.3486	3.97671	5.3079	20.9118	3.65196	0.192303	21.9898	16.9449	8.14808	53.1487	0.181796	24.5664	51.0709	120.707	12.3191	3.99902	68.1228	0.0340484	18.4605	30.7149	0.0725912	7.73727	491.639	27.0991	25.6504	24.0278	0.146596	0.40291	16.801	21.4854	45.9474
1716.8764@5.59	8.49141	66.6868	10.0924	15.3536	4.00012	5.43038	12.2253	22.2352	2.36277	37.5463	8.96789	8.598	1.8307	14.5132	1.64634	1.42906	11.8201	4.56277	5.89899	10.0156	4.02863	5.17181	2.02606	4.64745	20.4359	15.7947	7.03833	21.5798	8.77424	10.5066	23.7496	83.39	7.70892	5.41328	17.3191	0.401766	16.7426	51.5347	6.52382	4.1195	157.071	16.2837	9.2883	20.4624	10.6543	6.28217	5.01324	6.60479	24.877
562.4199@13.7	1.32157	5.20104	54.1161	10.1713	10.5796	13.4204	73.7226	36.3864	2.82955	174.03	3.72355	6.17284	2.77769	6.06155	3.6727	2.73872	15.9615	9.82987	12.8631	4.47593	3.04216	8.94452	2.09204	4.41962	24.9332	19.6927	5.00254	14.2465	6.31765	42.3203	43.7076	15.0323	13.745	2.36845	37.4939	2.62864	18.5568	22.249	7.70345	2.77171	435.273	8.91523	17.606	15.0165	3.3099	4.31465	4.10175	1.96371	27.34
917.4936@3.09	9.38899	64.9417	66.9169	15.6555	0.0445188	26.6493	69.4879	70.1138	0.10944	166.916	11.7324	1.82666	10.517	6.78848	0.0440825	0.111165	55.1725	35.3112	37.3408	8.31126	6.79429	15.0464	5.41142	0.187443	30.7562	26.4963	9.19491	20.6807	0.0255782	20.5772	64.8091	152.912	21.1948	9.98957	56.829	0.251549	17.0914	38.1988	0.025733	5.65039	740.84	56.7733	15.162	6.2816	0.368925	2.55077	11.1721	16.8884	78.8102
754.4916@4.47	5.80064	18.8588	25.6117	9.92815	0.118676	14.3523	67.2504	22.8477	0.119157	78.3135	6.59836	2.01273	7.0454	12.5468	0.0317463	0.0085172	23.109	17.0918	17.0174	7.79956	6.08924	8.13553	3.11068	0.149406	5.81345	16.6427	5.33808	16.3809	0.119062	17.597	24.4396	78.7611	15.3781	2.39451	26.9377	0.309517	14.5076	32.6508	0.0152265	4.98777	311.474	20.1069	11.7635	16.931	0.0780654	6.27936	9.56298	9.71212	57.7064
517.3162@10.69	2.931	49.2426	27.8355	15.3968	17.9546	10.0205	24.9738	13.47	3.4234	21.2251	5.55091	3.39626	3.157	3.71839	4.09051	2.42456	24.5872	7.58912	11.6857	2.1523	7.73692	7.30639	1.26257	2.20569	23.5258	22.9954	3.19833	12.4151	3.50046	14.2642	22.276	180.402	5.05896	5.13171	25.5819	4.36167	13.003	30.9351	4.2901	3.20913	192.756	9.94039	7.89829	4.76692	6.81578	7.43657	3.72198	3.28076	22.4071
912.5036@3.53	16.179	86.9895	106.344	40.2323	0.356274	41.5607	95.4562	92.675	0.540346	281.84	33.7533	4.35254	15.9178	21.4922	0.384261	0.148486	86.4114	58.5845	42.0377	18.5082	13.7325	25.3181	9.1311	0.347295	46.241	40.0318	16.3228	46.4538	0.247986	35.5463	93.6035	218.306	28.2654	10.1393	82.4426	0.384481	38.8989	55.1597	0.200481	14.8911	1062.34	73.3305	24.7371	25.5824	0.192995	7.84197	22.1142	26.0162	120.215
172.0849@2.64	7.39625	38.9228	38.5606	21.3365	0.213585	15.5762	39.8506	46.215	0.186047	88.6047	11.3703	0.523604	8.32679	3.24472	0.020589	0.119354	27.8762	28.4936	37.6485	3.30582	5.27352	12.1959	3.96932	0.414482	21.8275	22.8332	7.88917	23.9654	0.302686	18.6369	60.0944	90.5305	15.625	7.86917	44.5354	0.0151164	14.1041	29.5781	0.152037	7.20896	598.806	37.4974	17.2084	14.1567	0.115547	0.727947	16.125	17.9649	51.0704
180.0783@6.56	3.52908	5.78787	3.95675	0.476922	0.973256	5.76915	5.18414	1.37184	1.27429	3.10449	2.47339	0.924564	3.78343	3.83284	0.591795	2.12859	1.84607	5.57234	1.7661	1.84975	1.77946	4.46433	4.03071	7.24318	4.80867	2.44443	3.79149	2.59974	1.91757	2.94121	2.79141	3.80568	2.73607	2.52211	2.14125	6.2029	1.02644	4.5401	14.5615	8.5558	7.91539	4.07042	11.4606	4.12946	0.866891	1.60822	5.30722	7.00141	2.63217
668.9202@4.64	6.97074	46.8051	54.543	21.2933	0.0125628	18.2916	42.1621	54.6666	0.017909	108.171	13.9294	0.0807035	10.5698	3.39652	0.00366176	0.00332653	14.387	38.5139	32.3626	4.26682	5.13001	11.6729	4.26567	0.00647111	26.3622	21.6327	7.05934	30.7924	0.00723561	21.4428	63.8951	87.6305	21.1895	6.73445	36.1807	0.0112154	20.7337	50.6945	0.00693923	6.6008	535.893	35.5348	16.4401	24.8334	0.00536816	0.409067	16.1463	23.1978	55.3309
1078.5304@2.9	7.16423	39.3341	27.6023	17.7544	0.0486595	14.3804	48.8101	30.2769	0.0587794	73.6318	10.0314	0.298813	9.47721	2.06913	0.0209362	0.0213221	9.08191	24.4869	36.3809	2.43112	2.67915	15.5383	3.54992	0.114643	6.38861	22.9621	5.88667	24.4929	0.0606753	15.263	51.5164	74.905	8.22899	8.75856	30.2873	0.00538062	9.04979	20.3504	0.0781254	4.45831	203.386	35.9362	15.129	13.5795	0.040283	0.272554	12.828	12.2012	50.9774
1463.6515@3.1	5.42805	39.183	24.1516	10.3361	0.032176	13.1559	37.9956	25.4398	0.0290963	85.6203	9.26398	0.46701	3.57438	2.59743	0.0225487	0.00559271	18.513	10.8037	10.9064	3.22711	4.19753	10.8464	3.38818	0.0122985	32.6883	10.7969	2.95836	31.857	0.00999323	17.9538	43.9264	87.0197	13.4677	3.10691	41.2262	0.00434499	22.7769	33.8413	0.0811013	4.55261	557.082	14.2681	15.3229	12.6908	0.0041228	0.514312	8.38881	10.8393	29.3847
576.4752@14.23	2.81367	6.82	46.0501	19.4757	14.3335	14.1989	80.2424	34.3544	3.95002	241.538	11.7416	7.58142	7.167	8.32871	16.1497	5.97007	25.9079	25.5619	21.6325	3.82634	4.53431	32.3751	1.05001	4.38275	18.4065	30.0998	6.15865	19.83	5.93538	75.3927	55.0151	13.6672	11.3125	4.3076	51.2611	4.05125	24.8685	28.9652	4.33899	5.15809	240.484	15.6366	16.4591	9.34482	5.37084	13.5979	8.95159	4.13551	40.03
430.227@3.66	2.23705	17.0546	18.4314	3.92979	0.332507	6.87511	13.2535	36.6523	0.0557223	34.2366	2.47535	0.794682	3.16121	1.87457	0.0478619	0.0333153	7.23104	9.24374	41.7827	1.09751	1.63667	2.94833	1.80893	0.178407	1.75776	4.71589	1.47044	6.41456	0.197045	5.49006	101.654	26.0284	6.88822	1.69415	8.13664	0.646137	10.7705	199.601	0.0967245	4.11732	117.353	11.6169	4.50326	2.51653	0.123876	0.758044	12.8262	14.6511	21.806
1150.5035@4.54	3.63071	24.5116	25.4972	13.7057	0.0632786	10.4347	20.4975	26.6445	0.0822406	57.8652	6.73308	0.0789958	5.12843	0.738325	0.0323199	0.0416462	22.888	19.5877	27.9734	1.26815	2.57776	8.1703	2.64188	0.0809141	16.6737	21.3319	4.47528	11.3174	0.0297105	10.5474	42.628	47.2427	10.5755	13.0465	26.271	0.00875085	5.3195	16.5408	0.0303818	3.99388	323.749	24.9786	8.6698	6.33855	0.0555274	0.384168	9.45524	12.0565	43.3924
1069.4926@5.23	8.22354	29.5431	33.8568	21.4996	1.13024	16.9195	46.9964	58.4533	0.508062	111.145	10.5746	0.800247	8.24078	8.3122	0.431291	0.368204	20.2425	32.0965	33.9129	6.69662	6.52411	13.5747	5.06995	0.613766	22.3171	19.4371	8.75166	26.3674	0.649725	20.6278	51.6347	114.245	15.7614	6.95807	47.9829	0.187323	15.2571	21.5243	0.57194	7.9355	549.214	41.7886	15.6146	17.0709	0.838013	0.681377	14.2347	16.9472	82.2011
367.6896@2.78	6.62629	35.4692	33.7984	20.742	0.055921	13.9211	35.8472	38.849	0.0596961	76.5434	10.1949	0.876677	7.40444	2.41282	0.0359127	0.015441	17.0091	25.5566	32.164	2.21588	3.71918	11.0974	3.21615	0.104365	14.6042	17.656	6.35172	20.9242	0.0700428	17.2708	50.1877	74.6454	11.768	8.96073	34.6949	0.102479	9.55772	20.6075	0.192845	6.81469	414.764	29.7481	13.5969	10.0393	0.0237506	0.826867	13.6439	14.958	38.82
699.5618@15.84	2.37857	9.9235	11.1209	5.93696	3.59019	5.96502	11.476	15.4411	2.86883	34.8943	4.06967	2.63125	2.17896	4.73919	2.42646	2.87896	7.81974	9.56974	9.89578	2.93451	2.34803	4.43592	1.19306	2.56755	9.06009	9.14008	2.30056	8.49241	3.89631	10.4397	15.0302	28.5631	5.61966	3.08507	12.7598	3.1369	7.5477	11.4153	9.5542	3.87036	285.333	7.84787	5.27275	19.0729	8.25418	3.56595	5.83866	6.99859	17.3175
437.2907@12.5	0.966124	9.50003	9.28374	2.16733	2.39739	1.81499	5.04867	12.224	0.867573	13.0273	2.56431	1.20877	1.08927	1.56493	2.47531	0.936672	2.91295	1.53086	4.36465	0.609629	0.648932	2.11019	0.46701	0.880154	22.7649	2.44529	1.64761	4.12916	1.29152	3.56691	19.3811	17.7292	1.70756	1.48898	8.99645	1.10102	2.37905	4.03645	16.8396	1.86312	64.0559	5.26165	2.91355	1.70083	1.97743	2.31081	2.71312	1.88085	8.89424
749.5362@16.73	2.79081	28.5135	21.1675	14.8545	7.90654	13.7418	31.3918	25.4342	4.31507	52.2944	11.0893	6.20466	5.33925	12.0473	4.54175	4.31484	14.7519	11.9609	14.215	5.01888	3.57859	9.51961	3.47103	4.37805	20.9367	13.01	5.27686	17.5618	3.95257	18.8613	47.1571	61.499	6.84321	9.29477	28.8205	4.9738	14.966	15.2726	10.2544	4.43929	355.762	16.5903	9.69614	12.0622	9.4426	4.06548	7.75097	7.85544	37.1549
880.4865@5.14	4.42491	13.7842	15.5992	5.90315	0.116509	10.0761	62.5015	12.7373	0.0998362	68.2749	5.75008	0.687847	6.18342	7.02204	0.055732	0.06829	13.3805	12.2594	10.7551	4.60903	3.17043	6.52637	2.23012	0.384144	2.11819	10.8786	3.2358	8.70807	0.876634	7.70999	15.2618	49.6684	6.58004	1.73645	14.578	0.0781672	7.41353	14.7335	0.189769	2.56009	96.559	18.3328	7.35053	8.56558	0.274377	0.5803	4.84012	3.98274	47.4786
365.1956@4.7	6.0335	26.9019	26.8551	15.7269	0.45091	11.6485	31.1586	34.5294	0.130874	75.6686	9.63781	1.30746	5.44504	4.69611	0.564496	0.179612	21.2691	22.3119	18.6309	3.85999	3.98293	8.57322	3.04263	0.435598	15.7472	12.424	5.06578	15.3211	0.325615	14.0733	35.6987	62.7709	10.1882	4.83944	25.2484	0.205743	9.7146	20.0096	0.617142	6.86788	380.458	27.7885	11.2597	9.95435	0.463481	1.77689	9.97027	13.7171	44.1096
449.246@2.95	11.8634	62.0133	46.4077	26.0828	0.0861241	23.1994	56.6916	42.696	0.14132	123.412	14.8765	0.909744	12.5946	7.07925	0.05987	0.0173885	19.2571	30.7141	48.1514	6.15432	7.00445	20.3368	4.7452	0.121361	19.2476	29.8282	9.60959	47.7775	0.100471	28.1826	60.6662	143.543	14.8916	8.20301	62.7752	0.0500822	24.4929	39.6114	0.0860596	11.8505	615.439	44.2438	24.9191	31.8493	0.030319	1.75221	23.2622	27.9121	65.9428
487.7205@3.09	3.62264	26.1057	16.2446	7.52893	0.00878413	8.97726	27.0456	17.3555	0.0201149	59.502	6.13052	0.192886	2.50966	1.63767	0.0054137	0.00378074	11.6668	7.69457	8.19382	1.99922	2.70181	7.47971	2.23365	0.0249938	23.0537	7.57645	2.10863	21.2989	0.00660593	12.1931	30.8141	60.4101	9.02896	2.33686	28.1481	0.00185138	13.2731	20.6343	0.0394759	2.95856	368.683	10.5559	10.6374	7.95913	0.0041564	0.287714	5.92962	7.16471	19.6943
642.4305@5.37	8.18714	41.6202	33.7603	25.9999	0.00162448	15.4141	43.1731	42.0697	0.0375952	79.8538	11.3842	0.110277	10.11	1.26649	0.00750197	0.0141214	16.2426	34.1492	47.6444	2.2134	4.87656	13.8525	4.00686	0.0222842	14.1891	27.3166	8.33988	27.0427	0.0066874	22.3511	63.3126	97.7341	17.2483	7.65806	49.5423	0.0959348	11.9011	33.0694	0.0383745	7.97643	515.87	37.4897	21.125	18.725	0.0191221	0.311563	20.6484	22.8002	54.0133
894.4828@4.59	5.66536	31.6489	27.9307	23.9967	0.0413149	11.8107	30.2052	38.4739	0.0518765	55.1215	8.66166	0.457365	7.84486	1.2827	0.01436	0.0193904	10.8755	29.3726	39.7493	1.23051	2.32826	10.3626	2.35509	0.1124	9.87667	26.939	5.49277	13.8936	0.041122	11.6347	59.7216	59.968	9.90864	13.8627	31.4579	0.0244109	5.26234	15.8022	0.0755556	4.24334	253.071	31.5294	11.5605	7.62518	0.0709464	0.54194	12.4827	15.304	29.8947
1330.605@3.5	9.83689	56.7056	49.1777	23.1636	0.188837	23.3385	46.7282	42.6185	0.703722	144.323	13.762	0.829043	11.0938	5.83803	0.167183	0.0122201	21.2616	32.9174	32.7694	5.59734	6.60897	18.0441	4.94059	0.100547	21.0771	33.1028	10.3148	40.1769	0.0772235	24.267	62.0485	122.21	16.4861	10.5527	53.5067	0.00963159	22.753	38.8183	0.109353	11.2619	472.617	40.7211	19.7505	27.3366	0.126411	1.02114	18.0673	21.2682	77.4767
743.5478@16.08	6.98409	16.945	59.0296	19.8014	10.2174	12.8538	36.4135	34.4539	6.13921	157.646	9.51255	10.3423	8.78409	12.5042	9.89026	4.25569	18.9071	25.3141	30.2985	11.2034	8.28638	11.2153	3.79959	4.90451	8.86695	32.4407	9.48004	34.4745	9.25324	18.8122	48.4745	43.6383	17.5786	11.2228	39.9928	7.17275	16.5308	15.6512	12.3626	8.46734	358.986	30.8536	11.6368	16.0214	12.2027	5.01226	14.2573	18.6203	54.4131
1798.7763@2.9	6.0084	56.5947	30.1633	12.5933	0.0104942	15.0496	34.0427	30.2787	0.0239853	62.2011	6.33327	0.0586633	6.19028	0.547466	0.00660751	0.0145966	6.75997	15.0126	22.9699	0.894526	1.40055	15.26	1.87824	0.0906036	25.5931	14.0364	3.8534	23.4928	0.0341317	10.3773	47.3425	52.7512	8.56193	8.83382	25.5864	NaN	5.64188	16.7671	0.0271423	3.65943	271.331	23.4433	14.5441	9.43488	0.0524716	0.0967288	13.4363	24.5685	25.318
456.203@2.99	5.67023	30.1267	30.6052	12.4158	0.307581	17.5738	33.0094	26.0101	0.301627	101.882	9.51549	2.81911	5.92252	11.4974	0.114653	0.067333	38.1248	14.6584	15.14	7.24	3.98657	7.27612	3.22072	0.105678	17.2108	15.0121	5.24451	16.3362	0.20776	14.3465	27.5329	112.473	12.0644	2.35932	36.5736	0.338762	17.3387	24.2769	NaN	5.83259	357.243	19.8132	8.15085	10.4396	0.0540453	4.53367	6.11956	8.14235	46.2961
429.2587@4.39	10.7435	52.9835	51.6329	27.9584	0.247065	23.1063	60.6765	50.2285	0.372455	136.225	18.9261	3.01732	11.3852	13.0306	0.147191	0.125684	28.6252	39.3399	41.1174	8.74531	9.64734	16.9811	5.61338	0.365644	18.3355	30.2739	11.7714	39.0312	0.29439	30.7491	61.0046	152.612	20.1943	7.0608	63.4161	0.192971	30.6368	42.3763	0.28081	12.3148	633.072	37.4957	19.5465	29.9802	0.315692	4.32075	19.8015	21.0891	76.6986
1342.6108@5.15	7.65349	34.0484	41.5767	20.4604	2.19186	16.4653	36.3101	33.3957	2.07726	95.6437	13.3871	1.23386	8.54526	5.24108	0.466259	1.51964	18.9493	29.988	31.5937	5.58522	7.91562	11.0459	4.41097	3.51232	11.1274	22.6919	8.74762	28.9602	4.09867	24.8778	47.4518	99.5838	15.2438	4.29211	41.8734	0.14329	22.1439	41.9717	1.5506	10.9413	595.009	29.8407	17.2086	31.4461	3.48534	0.995574	18.5446	18.1106	65.7122
745.4221@2.44	8.33279	46.2305	35.2811	22.3179	0.0961704	15.0602	44.2913	39.9437	0.080241	86.8665	12.5312	0.32108	8.9179	3.43682	0.0167916	0.0587699	17.3972	25.0442	42.2938	3.4012	5.3178	13.6267	4.00366	0.274065	15.8554	20.865	7.96718	27.5478	0.184535	22.5869	63.0603	98.1219	13.1241	9.60661	49.6713	0.00264801	14.7526	30.3443	0.0488567	7.32251	544.468	35.7952	20.181	19.1251	0.126752	0.743384	18.3718	18.5255	48.8921
817.594@16.75	3.1007	10.9911	13.9302	8.63682	4.36843	8.46736	17.1452	30.4926	4.34415	36.1336	9.16533	4.35948	4.72627	5.87528	3.35585	3.64945	7.68601	10.8895	9.05022	3.98968	4.29531	5.91911	2.61621	3.71945	8.60475	9.64572	2.99283	12.94	4.50487	12.9474	15.2624	22.3772	6.16702	3.73468	14.6524	3.74753	12.5675	15.4741	9.36277	4.79411	291.636	11.9905	10.0206	9.53885	9.16702	2.97671	7.73893	9.2611	22.0188
822.3559@5.32	5.01409	29.9235	31.1707	9.64931	0.0189613	12.6469	35.8765	32.187	0.00463084	80.1762	6.82947	0.0305363	5.69503	2.47757	0.00517424	0.00217711	38.6622	20.1352	22.9661	3.56735	3.97008	7.3533	2.75803	0.00513979	24.1057	13.0668	5.4569	11.2499	0.00501062	11.6848	34.117	73.0169	12.5768	5.66242	26.2578	0.00383833	8.74372	17.6704	0.00935662	3.56777	412.896	28.4565	8.90056	6.26794	0.00856352	1.10579	8.36375	7.32733	39.4895
1717.3676@5.58	6.41398	55.8121	3.30125	10.9008	3.04571	2.11329	5.33836	15.0229	1.76032	12.7675	5.26038	4.62648	0.820925	4.91789	1.36553	1.19714	9.14286	1.8512	2.82635	6.44084	1.59319	2.80836	1.25502	3.96685	16.7575	13.1287	4.9381	14.1666	8.92259	6.05616	16.4614	54.6363	5.16989	4.15776	9.57619	0.243234	5.39317	44.9209	5.19244	1.86747	85.8273	11.0008	6.42886	12.5802	10.6797	0.862441	2.86944	3.9962	14.1813
73.0539@2.52	9.80815	49.71	53.2646	27.2013	5.46549	21.9642	53.6244	59.8806	2.56838	127.888	16.0191	3.13441	11.0724	7.59409	2.50389	1.99098	38.6356	38.5284	48.5507	6.08471	7.25937	16.2606	5.55509	3.3122	29.048	32.7399	10.0726	34.2856	4.87608	27.6611	74.2583	129.138	21.1969	11.7937	58.3274	2.16918	23.0461	40.4296	4.22224	11.2943	795.078	45.8776	21.3993	21.9487	5.98993	2.41794	19.7969	22.9829	70.0351
2141.0445@6.41	5.78575	44.9596	33.2438	7.35998	6.29114	15.0419	31.1961	9.47471	4.70743	96.23	11.946	6.34199	4.68829	14.913	5.78922	3.62245	8.64554	7.79317	10.7557	5.83994	2.4317	14.6064	2.46847	6.28601	16.9257	3.90239	4.01687	30.7218	11.5432	11.0532	17.3401	76.2237	5.27473	2.39906	35.8755	0.0358863	14.1877	8.66207	1.99232	4.0185	242.78	14.3271	8.60963	7.75627	14.158	2.78451	5.23357	8.00571	19.595
308.1994@7.91	2.67314	28.1241	3.5883	1.61017	4.91638	12.6852	18.6467	3.15053	1.1814	77.4271	1.10055	2.35534	2.00876	2.60822	1.61088	1.01659	5.8501	4.44393	9.59763	1.0418	0.939181	4.17415	3.45867	2.29939	1.56291	1.74728	0.791338	1.95277	3.2472	14.1766	4.20521	53.1673	2.73503	2.20379	15.3614	1.48194	3.22824	4.95695	2.36434	0.887422	33.6073	2.08723	1.18044	2.48811	2.5945	1.10627	1.01917	0.947809	4.15858
761.5963@17.92	4.62127	24.4964	17.0739	6.77134	7.10666	10.3642	22.0558	19.7349	4.45877	53.4789	5.01908	3.87363	4.27303	6.33673	4.99449	2.56538	15.8871	12.2934	16.8698	5.33821	3.57432	6.11915	1.7125	2.9636	20.5791	21.908	3.80845	13.4504	3.90133	10.8871	27.8785	52	8.20047	4.93495	23.3141	4.08957	10.7824	15.536	13.3816	5.62636	265.778	14.7674	8.74636	17.2167	9.8412	5.82419	7.12507	6.86191	31.0593
289.1627@2.1	13.8873	67.8062	79.97	34.2881	1.04541	31.1622	75.9502	78.8933	0.866665	229.516	22.5343	6.23474	13.0861	16.3504	0.455652	0.16918	50.7827	46.8385	43.3722	11.2607	9.53845	22.1458	7.19059	1.03153	34.0058	30.9347	14.0546	45.3389	0.444938	34.3564	82.3888	170.468	21.3831	9.84374	73.6388	0.74031	28.1459	50.573	7.01046	14.5249	876.941	62.2352	24.0529	24.2574	0.579847	7.8243	20.7302	26.0848	101.088
1579.7903@3.52	3.4277	27.598	9.52772	10.8427	24.787	4.47897	11.156	16.5039	12.5909	28.3099	7.34835	10.1635	2.14398	7.53867	7.01984	9.08688	10.9435	6.76426	8.2873	6.361	2.32695	4.06225	1.53992	10.7472	8.17319	11.5958	4.11845	12.6354	16.6792	8.26243	31.2407	37.6276	4.63894	4.04684	18.0972	2.10724	8.05212	21.4947	4.098	3.11211	231.195	12.1059	7.20696	10.6826	12.5366	1.44364	5.7647	6.74054	18.9252
676.6519@3.17	5.84149	29.623	13.255	8.83504	0.0126076	9.71716	27.4714	25.5017	0.0309997	56.6722	7.18581	1.44536	4.02965	1.32325	0.00668272	0.00322385	7.87968	8.36335	11.4621	1.4419	4.08422	8.5076	2.77044	0.112526	4.6763	11.5525	0.203067	21.342	0.0101912	15.6228	46.5908	75.3299	6.45053	2.74949	30.0214	0.00578116	43.2623	59.2495	0.00806321	5.01728	258.979	12.9126	11.8065	1.63884	NaN	0.375961	8.78534	6.64245	28.5123
904.6894@6.41	0.627421	5.8314	3.89532	1.67042	70.9654	1.19498	1.47945	2.25475	31.4765	9.30326	1.99373	28.4284	0.188698	9.48007	23.6133	22.1238	1.68205	0.432781	0.614884	3.47806	0.764284	0.678062	0.239026	45.9322	1.4742	3.19739	1.06331	3.78273	55.3945	1.69727	2.52181	7.23891	0.538224	2.60907	3.43534	4.65973	3.72334	3.9617	14.9337	0.59684	26.4968	0.939435	0.874776	1.78739	56.9532	5.9278	0.468418	0.541742	2.96888
772.1805@4.63	3.40469	22.4861	20.7371	10.1034	0.0143638	6.04101	10.3749	19.6792	0.0404926	25.3391	4.85524	0.0575248	2.8208	1.38687	0.00154289	0.00468326	9.48031	8.22174	15.8605	0.958188	2.79338	5.08002	0.790985	0.0118072	22.2968	6.91493	4.13734	14.2272	0.0164441	8.08259	25.8109	33.7405	6.2921	2.82078	24.1671	0.027135	9.3664	14.3763	0.010451	5.37412	488.676	14.3107	11.2586	10.6178	0.00663016	0.659169	12.4016	21.2703	11.9298
300.1817@3.09	4.041	21.3021	16.8515	9.60526	0.00685634	7.78911	24.284	28.727	0.0232645	51.2453	5.77473	0.595529	4.26944	2.75338	0.011131	0.00273821	11.9913	12.8179	17.5765	1.81846	2.42425	6.84969	2.2114	0.00941338	10.9907	10.491	3.86419	14.384	0.00497405	11.116	36.0576	53.5686	7.06841	4.68892	23.5304	0.0319327	8.90323	20.9867	0.0213415	3.7669	248.086	18.6385	8.77321	6.96115	0.010534	1.2647	7.89288	10.2115	29.7919
645.601@18.78	5.71215	24.9782	19.4265	6.9188	6.58487	9.77394	22.4154	21.588	3.75163	60.8251	6.26574	4.64824	4.06334	5.52833	1.9624	3.30542	12.8278	13.8165	14.0967	4.19529	3.804	6.07341	1.39337	3.34992	11.7096	14.006	4.57998	11.4669	4.65192	10.8298	25.8418	43.0433	5.11776	3.63789	19.4592	3.13414	13.3265	10.695	11.8525	8.27013	424.523	12.7187	12.0064	12.3434	7.98697	6.98995	5.83253	9.199	30.1216
902.4996@4.81	8.3875	37.658	47.8348	23.6498	0.0736078	20.3761	50.9172	47.0422	0.0875982	150.669	15.0048	1.72499	9.19038	14.1694	0.0374996	0.0127999	29.8304	28.0899	28.7778	7.77661	6.6838	15.3718	4.80315	0.126437	21.8419	21.171	7.97572	30.9769	0.068909	27.4542	48.1035	98.1588	15.0318	5.0102	51.9485	0.119508	19.5936	29.7856	0.169785	11.502	551.85	37.5061	17.0468	21.4666	0.108265	5.61486	12.9849	18.6393	74.1229
479.302@12.25	5.44041	26.7416	15.7226	7.52072	14.3741	12.405	26.515	12.6701	2.94229	40.122	6.27819	2.77019	2.11122	6.59603	8.651	1.56333	27.4574	10.97	10.7784	2.10315	3.51794	5.33003	0.965417	2.34916	13.3307	21.8396	3.07059	15.1856	3.28543	16.2143	25.5445	122.126	6.6687	4.57216	28.5974	4.08295	17.2632	25.302	8.99922	3.36034	242.302	12.5835	8.5501	8.33945	7.85136	5.72154	4.45136	3.46815	16.3268
533.3401@2.64	4.03873	23.5372	21.2375	13.9564	0.0101734	8.38755	22.0954	25.5774	0.0258831	40.0092	6.04326	0.145413	4.81938	0.858843	0.00512595	0.0135097	12.541	17.5865	24.9514	1.2361	2.50905	7.4536	2.08438	0.182531	9.88836	14.5049	4.74162	12.8026	0.0639201	11.6863	39.478	47.771	9.02464	7.21808	24.263	0.00234785	5.55905	16.069	0.0120631	3.75336	319.48	21.9725	10.3106	8.64077	0.00484675	0.219597	10.7466	11.1704	30.3814
1066.6105@4.37	6.72829	25.6084	27.3729	19.108	0.0180434	10.7181	33.5751	36.1116	0.244214	80.2118	10.9968	2.49918	5.37224	6.47674	0.0599002	0.0250746	16.0398	23.7395	13.969	3.6562	3.39555	10.1102	3.18777	0.196496	18.1768	12.9996	5.11485	20.6306	0.12335	13.7841	37.5809	56.5606	7.34573	3.95511	24.6785	0.0117374	8.33272	27.1072	0.0478228	7.51076	387.313	28.5004	11.5853	12.0343	0.253397	2.46408	10.8327	15.5227	36.5297
236.117@2.97	6.27507	30.0628	27.4823	16.2256	0.0923988	13.9699	32.4712	31.4858	0.0680563	88.6586	8.96197	0.295847	6.52662	2.60661	0.0358711	0.0300851	24.6976	22.0382	28.3601	3.11116	4.46989	9.67303	3.3411	0.103304	20.0012	17.3968	5.78612	18.4647	0.0653591	14.6392	40.9862	74.9591	12.8695	4.94458	35.5142	0.0267536	12.3582	23.4629	0.186117	6.11159	471.415	28.2207	13.0903	11.1033	0.0483886	0.760908	12.1695	14.2245	42.9516
1066.6114@3.49	11.2167	41.0057	50.5253	28.7506	0.117574	21.0034	54.8652	59.641	0.486524	146.573	18.2037	3.3564	9.52229	12.7091	0.0520888	0.0309175	35.3512	39.8263	29.5159	8.78956	8.66374	15.7581	6.03819	0.24379	27.2678	24.4667	10.985	36.5054	0.125535	26.5701	52.8083	118.631	16.7455	4.97143	50.804	0.0320752	25.777	50.0488	0.200092	14.0019	788.282	42.3511	20.5446	29.0439	0.297213	4.13078	18.4934	23.0024	76.419
1087.4533@4.55	3.44206	21.9051	20.8399	14.3397	0.338437	8.32403	20.1458	33.8674	0.286392	39.2792	5.64911	0.462119	4.62345	0.4675	0.154299	0.225856	14.4556	19.7178	31.0883	0.697955	2.29993	6.40901	1.77156	0.941422	10.2602	18.1255	3.83064	10.4475	0.645462	9.68207	46.5916	41.0406	8.25796	12.4849	22.1658	0.0111001	4.97767	14.6927	0.370494	3.49663	297.774	19.7758	8.49866	6.88813	0.447003	0.257554	9.16319	11.783	23.2808
222.1011@2.35	8.16254	35.6039	37.9824	20.4055	0.652526	16.4849	45.5429	56.815	0.73809	120.753	12.1206	3.67037	7.13601	9.88327	0.460427	0.0938159	28.685	29.7783	24.1789	6.519	5.36246	13.166	4.1168	0.523945	23.8408	18.9229	7.11659	27.6382	0.356741	19.996	47.3701	89.8754	13.6569	5.4728	38.1996	0.414902	16.7532	32.2611	0.491292	8.24021	524.789	34.3972	14.8783	16.178	0.443866	3.19075	12.3184	18.4637	63.4068
520.4106@13.59	3.53191	9.89281	51.9457	13.7682	11.0625	14.3858	61.8779	48.4323	3.68611	174.141	5.99944	6.86892	4.92696	8.71336	7.46707	4.11979	19.5617	17.2001	21.335	4.36029	4.19903	13.8287	1.30404	6.12727	19.5768	21.5318	5.81226	21.1737	8.11647	51.2143	56.0132	23.2828	8.47593	4.2579	53.6145	6.22807	20.9313	31.3755	12.6208	7.43558	559.764	15.1393	23.9363	18.1116	10.2025	5.98785	6.50156	5.22939	32.2703
470.3451@5.19	5.90239	26.8921	32.9526	15.5552	0.131225	13.6799	32.5264	39.4983	0.143336	96.8874	8.90077	1.51749	6.24965	6.55388	0.0905327	0.0439491	21.5845	21.0062	22.4634	4.36312	4.44482	11.2383	3.20438	0.197831	18.8467	15.5228	5.35669	19.8849	0.136541	16.4514	38.2007	64.5284	10.4557	4.77137	33.6026	0.0781783	13.482	22.9371	0.138736	5.99416	419.164	29.9646	12.5976	13.6466	0.148266	2.75274	9.59384	15.3105	52.0654
745.5591@16.56	4.4438	12.1492	34.3909	10.0117	6.53698	11.0523	12.7513	18.8602	2.59709	56.4358	4.535	4.73335	2.98272	6.45108	3.49652	2.52016	12.459	16.0666	15.0523	7.90491	2.97232	4.73998	1.97814	3.26242	6.10166	24.3302	4.50272	17.5477	4.37308	7.72336	26.6765	41.8214	7.24113	3.34575	21.1318	4.47623	7.2112	17.8079	13.0991	7.20306	278.976	17.8553	8.78736	11.125	14.2462	4.80417	7.75867	13.6213	35.9636
631.3013@4.64	5.90765	38.2464	42.1196	17.7697	0.158651	14.806	36.1356	45.5221	0.153774	87.4882	11.6257	0.315983	8.74769	3.38715	0.112574	0.0721741	14.1095	31.2312	26.4849	3.9909	4.35173	9.72971	3.71368	0.253177	23.0562	17.7705	5.86916	25.4212	0.285075	18.3195	52.9217	72.7852	17.3266	5.29093	33.0579	0.0925148	17.5651	41.4154	0.167389	5.91772	407.895	30.7992	13.6563	20.4112	0.215419	0.694946	13.2178	18.1477	46.9866
719.5816@17.53	4.32295	15.3397	25.1646	6.57675	6.67527	10.709	14.7702	24.9659	4.56666	59.9774	5.64503	3.86514	3.68518	7.29201	3.40411	3.984	14.5498	10.9267	14.9983	4.58786	3.6826	6.15092	1.49065	2.80445	4.55107	17.7179	2.73265	15.2559	4.92985	16.0917	23.6165	44.2732	6.30517	3.79985	26.4896	5.52668	12.0827	21.2666	10.6165	6.59991	344.039	11.7935	10.4693	18.4776	11.7413	3.90636	8.62592	10.149	28.1548
680.3026@3.55	7.47771	35.7169	34.0484	22.9425	0.0655983	14.7135	39.3044	32.0062	0.0793111	90.5701	13.2637	0.25036	8.20006	4.33177	0.0131034	0.0294929	19.2433	26.3989	28.9718	4.64796	6.76073	11.1834	4.27959	0.0323719	15.446	22.722	3.3332	28.0065	0.106608	23.6459	72.1761	100.055	14.4724	6.80652	45.0182	0.0235196	16.9048	26.857	0.0105192	8.26245	595.75	30.6214	17.4369	17.3897	0.04817	0.739073	16.3629	13.7436	57.2454
627.2764@4.81	4.80224	15.5417	18.8372	11.9859	0.227117	8.81289	30.8584	15.0463	1.97066	85.5584	9.40054	8.15836	3.1122	14.7788	0.408383	0.0324631	12.156	15.7006	9.20885	8.47867	4.55716	6.88143	3.04951	0.0807892	11.3604	8.13596	4.9746	19.6213	0.0595168	13.7673	19.0269	58.4022	5.27348	1.06113	18.7881	0.106707	12.6867	22.9468	0.0669181	7.06571	366.585	14.7517	7.71864	14.6059	0.339257	3.1146	7.24015	7.78551	33.492
1121.5759@4.47	3.78848	24.1058	20.2394	10.8084	0.231962	7.54472	20.1826	24.3124	0.0931644	38.4867	5.3805	0.392782	4.52149	1.0903	0.202848	0.0212482	12.399	12.9938	28.5642	1.0541	2.06029	7.78114	1.90867	0.150778	10.6643	14.0284	3.71987	12.2583	0.0808357	9.91975	39.5532	41.75	6.72408	8.89894	24.2536	0.16632	4.49057	12.235	0.184797	3.29892	354.159	24.9269	10.6255	7.20897	0.0940073	0.594316	11.2069	11.4743	28.6398
574.2966@4.31	7.43765	26.9378	34.2228	17.9658	0.277324	14.1564	41.4944	37.7727	2.20252	128.503	12.3244	9.44228	5.71486	16.8442	0.518403	0.0172343	14.4579	26.5617	16.7163	8.47693	5.29369	12.5248	4.07673	0.22928	16.9673	14.0553	5.59672	33.3642	0.243207	20.5034	35.1698	75.7447	8.29552	3.025	27.0218	0.034141	17.1325	43.6268	0.134233	9.9917	435.177	23.9178	12.7312	23.2525	0.744775	6.91804	11.4995	18.9791	49.9851
600.8751@3.47	5.61139	34.3445	23.6957	9.19181	0.0148701	12.7718	35.2796	18.0627	0.061398	89.2663	10.1269	0.653598	3.20186	10.1389	0.00433802	0.001271	13.7002	9.62833	8.7552	7.32195	5.09809	9.23517	3.24688	0.0107264	25.1955	10.16	5.89546	36.1064	0.00367089	18.6632	24.7558	88.7931	11.4971	2.07548	35.207	0.0578503	33.7479	31.1512	0.0142676	5.20337	505.35	11.4574	14.0489	30.2009	0.00762656	1.82214	8.37731	12.0185	31.2655
788.4601@4.1	4.42895	11.8778	16.5527	13.2098	0.00255864	6.58192	20.9228	6.23614	0.00387184	70.657	9.23092	0.0357676	3.59057	2.59108	0.00504039	0.00398963	8.38597	12.0787	1.35379	3.27491	3.12819	10.3731	1.94517	0.0306038	28.2774	13.1183	4.64214	27.0612	0.014125	15.1298	12.3852	67.0273	5.78346	1.71417	52.4391	0.000752064	6.93019	3.42569	0.0279207	3.30743	241.046	18.6012	7.23263	11.4864	0.0160254	0.273068	1.3041	0.559308	38.191
369.2875@6.98	0.748517	5.33601	22.3124	0.881868	6.48866	2.12157	9.54353	61.1542	0.646138	50.81	2.07151	1.14326	0.969592	1.64505	0.392912	0.664201	12.9709	6.51434	7.92131	1.95705	0.727072	2.21364	1.76114	2.45788	1.42293	1.62953	1.56705	13.5172	5.89176	2.53029	11.1497	19.6161	4.23801	0.912035	6.71305	1.47377	5.02788	13.7349	3.78608	2.90646	541.38	10.8047	5.98942	8.34624	3.70228	1.45106	4.22716	5.85145	22.0781
509.2941@3.08	3.56337	14.8033	24.9198	6.78491	0.337882	9.09818	22.3403	16.2883	0.558422	97.5745	4.77675	8.06251	3.33844	12.6222	0.522688	0.0648035	10.9196	12.1547	8.26675	6.00619	3.131	6.50927	2.22764	0.132579	4.90495	5.90575	4.07823	17.5586	0.141674	14.1133	15.6892	61.718	5.77118	0.784765	27.0362	3.0551	17.6268	19.57	0.0733129	6.61148	280.075	12.5032	6.79248	12.6656	0.729796	9.89214	5.12733	5.85732	40.946
291.1226@2.84	5.26035	23.8321	23.7602	14.709	0.292988	10.3977	35.2287	28.3211	1.96853	82.4727	9.53008	5.69248	4.71988	9.20384	0.336524	0.0439072	17.1997	23.3507	12.9522	6.07291	3.76526	8.55278	2.92736	0.327561	14.3017	12.5486	4.34138	20.1253	0.130452	14.8908	26.5933	67.3908	9.2188	2.99555	21.4233	0.0613053	12.1736	29.7982	0.256101	6.18559	367.048	21.0717	9.64703	17.4517	0.285647	2.69846	8.19849	13.1935	37.5299
769.5989@17.74	8.65956	42.4231	67.0157	26.8658	16.3579	23.7628	63.1413	41.0849	8.80618	152.327	22.4039	13.0017	10.1097	17.4251	10.5564	6.99651	31.4998	23.4119	34.5609	12.7375	11.9907	17.9479	5.48297	5.97901	20.5132	26.7495	8.36108	42.3239	9.23255	30.4691	59.9869	125.868	14.013	10.2757	52.1265	9.43786	37.5503	39.069	12.1837	10.0224	1038.41	40.2806	22.4825	23.3643	20.0961	9.98168	21.2391	21.4878	67.927
393.1902@4.22	6.08268	21.471	28.4058	17.8174	0.0508475	14.1526	35.168	53.5108	0.101147	106.238	9.19057	1.49962	6.44005	15.1752	0.055004	0.018879	18.4195	22.919	12.5955	7.70123	6.04783	10.4387	3.98547	0.0754387	15.2017	13.2355	6.7518	25.1906	0.0621049	17.4979	38.0011	86.9945	11.708	3.00995	33.5534	0.0456089	19.148	18.1254	0.034923	7.94585	378.33	28.7377	11.1347	14.7268	0.0807678	2.60418	9.17537	10.4283	68.9145
891.4692@5.41	3.57518	23.65	23.7666	7.44636	2.77612	9.53971	12.3034	10.7524	3.10252	64.9729	8.33427	11.3971	2.59023	27.5369	1.63665	0.553863	14.0369	5.52549	5.14975	10.5185	3.79298	3.8392	1.79382	1.45755	5.53454	8.37626	4.36963	13.6614	1.76504	10.6352	14.619	55.5347	5.40029	1.16846	21.3489	4.25892	19.3234	17.6986	1.65797	4.04508	184.698	8.63226	4.70339	10.2616	1.65045	12.3115	3.193	3.31029	36.0814
493.2895@2.9	5.85826	32.0163	35.6907	11.9085	0.650649	14.2757	38.2279	34.6194	0.539537	98.8839	7.23145	1.66198	5.66101	4.59577	0.482242	0.269531	36.4166	20.1256	20.533	4.76314	4.91537	8.14946	3.1727	0.888686	19.2918	14.0864	6.59007	16.7107	0.756089	14.24	35.6879	85.8992	13.2812	4.26294	31.3869	0.190602	11.6183	22.0965	0.170345	4.4447	458.877	27.765	10.1133	9.02296	0.496166	3.24264	8.97259	8.5019	47.076
412.27@4.41	8.01862	38.4551	30.5013	19.7799	0.290892	15.6107	48.9761	57.412	0.552303	78.4832	12.8686	4.32864	7.48367	10.9651	0.200678	0.116153	23.0195	29.6461	23.8075	5.80411	6.1529	12.5293	3.77735	0.563478	20.3992	16.3631	7.71548	22.5905	0.421933	22.9542	46.6258	102.118	14.3989	6.87008	40.6567	0.165584	16.0817	18.6633	0.487723	6.6714	406.578	29.2185	12.2646	12.4304	0.301465	3.47871	11.3445	15.0111	54.5352
1330.7227@3.03	7.09395	30.6396	17.5983	11.2795	0.117097	11.3374	41.2156	11.4447	0.592675	74.5232	7.81539	4.63979	4.28054	12.3088	0.158947	0.00592364	11.0395	11.383	10.6959	6.127	3.06144	12.8822	2.10298	0.0792029	17.9676	9.4005	4.08164	24.3532	0.0716761	12.3856	18.4301	71.2077	3.92027	2.19657	23.837	0.00399612	13.6681	17.9333	0.0147848	7.48039	312.286	20.7564	10.5814	10.9265	0.0905972	2.65587	9.85213	13.9775	26.5322
676.9868@3.17	6.08591	29.5025	13.2076	9.4989	NaN	10.5155	28.5321	25.6345	0.0249809	58.2727	7.33141	1.50631	4.06528	1.25879	0.0124441	0.00336913	8.99499	8.45245	11.5466	1.51767	4.09677	8.48427	2.81195	0.088038	4.87995	11.7009	0.121103	21.1613	0.0116386	15.5502	48.6772	76.6571	6.5287	2.7819	31.1256	0.0064303	44.6396	62.2315	0.017157	5.07787	253.338	12.8053	12.5039	1.45817	0.0115547	0.389432	9.49437	7.12187	28.8424
772.58@4.62	3.51833	22.7133	20.844	10.5177	0.0186664	6.37451	10.3211	20.1576	0.0434723	25.7202	5.05791	0.0525404	2.9164	1.34766	0.0111135	0.00391135	9.85037	8.46954	16.6287	0.977256	2.8154	5.17862	0.814771	0.0081145	22.5403	7.07513	4.31326	14.2963	0.00658814	8.24811	26.3157	33.9099	6.74846	2.81056	24.0244	0.0327884	9.59682	15.038	0.00888717	5.46964	500.567	14.7195	11.3635	10.6024	0.0158707	0.650736	12.4888	21.743	12.7507
1240.6659@3.55	19.659	94.7214	102.808	55.0271	0.416943	41.3137	100.492	112.292	0.394196	246.69	31.1025	1.86986	21.0116	13.2459	0.188482	0.20711	62.0984	68.8423	79.7238	11.9361	16.5049	31.9616	9.93401	0.536289	43.7434	58.6035	15.6031	70.5296	0.494	57.5243	157.267	235.983	35.3804	23.1662	113.642	0.223273	49.1334	80.4936	0.663061	23.0653	1610.05	87.0614	46.7243	47.7567	0.39074	3.97508	40.3576	41.666	145.919
471.7721@4.36	2.72445	15.4821	16.3234	5.58122	0.0339356	11.6627	15.3332	11.0754	0.0252347	99.3918	3.89717	0.361614	2.39176	2.10178	0.0510437	0.00973805	15.5429	7.40615	12.3458	2.21256	1.77451	3.72105	0.959574	0.0576595	8.56873	6.14266	2.27288	8.21399	0.0495969	6.16608	14.9671	33.5154	5.12336	1.72404	11.0042	0.0211081	6.67918	9.27694	0.0407913	2.33491	144.324	10.4602	3.92891	4.00676	0.0164665	1.14133	3.67176	4.28795	20.2063
486.2787@3.49	7.4629	36.3468	36.0973	22.8545	0.319126	16.0523	40.8582	44.9773	0.346905	100.055	12.1166	1.57179	7.94747	5.5803	0.2534	0.141804	21.4082	30.1387	30.5828	4.89895	5.7493	12.0873	4.29352	0.473957	16.2232	24.8591	8.29602	25.1684	0.316613	22.1554	53.0324	95.2661	15.0981	8.45311	43.8835	0.303518	15.5037	29.4129	2.66679	9.22341	567.021	31.9255	16.6226	19.8369	0.341821	2.06333	15.5006	18.0881	58.9753
684.2764@5.05	8.03142	40.1337	43.6894	20.5343	0.044204	17.8477	41.6491	38.922	0.574052	97.9815	13.08	0.902937	9.26007	4.89418	0.107845	0.00676255	24.9158	36.5191	36.5894	6.06475	6.73194	13.3442	4.86845	0.0129414	22.5714	27.1967	8.50486	30.3248	0.041018	24.6437	51.9454	120.563	18.2189	4.70739	48.8629	0.101146	20.5715	37.0329	0.00295456	8.24108	702.272	35.0682	15.788	25.2711	0.0413951	1.29319	16.5697	16.7289	65.9121
758.7586@4.43	6.91322	40.7654	24.6717	12.6955	0.0315553	12.794	30.3797	19.1237	0.0549656	72.8034	9.01007	0.165008	4.13542	2.92091	0.0246543	0.0360328	8.14319	11.4957	12.0221	3.30347	4.27404	12.6051	2.56462	0.0751863	13.3577	12.9652	5.73673	39.2296	0.0572107	17.5284	31.8325	82.0468	8.14498	2.49227	37.8869	0.0179596	18.5323	25.4321	0.0857505	5.54891	338.277	13.9943	15.3172	24.4483	0.0100234	0.369618	11.0217	14.1485	28.399
585.4603@3.1	4.50016	33.3121	20.3126	8.1132	0.00720869	11.5679	32.9793	19.7482	0.0246558	74.2681	8.62701	0.221095	2.95991	2.20582	0.00654062	0.00305218	16.3366	8.61627	9.11417	2.90112	3.5964	9.33258	2.88397	0.00215561	27.933	9.05616	2.53457	27.5759	0.00323746	15.2244	29.0397	76.5478	11.3095	2.55703	35.2611	0.00204669	21.1198	26.7344	0.00638483	3.90117	479.355	11.834	13.5491	11.7344	0.0116909	0.380064	7.05304	9.04892	24.5004
758.5574@4.43	5.85144	33.3129	22.0014	10.8876	0.0237516	12.6002	28.4602	16.5955	0.048402	68.6171	7.95751	0.14112	3.71095	2.60314	0.00206501	0.0121802	6.90961	10.3331	11.2415	2.83595	3.4919	10.5183	2.24497	0.0595022	11.876	11.1648	4.80299	31.899	0.0469015	15.6398	27.837	75.5926	7.36097	2.35691	33.757	0.0128328	15.3212	21.604	0.0179326	5.16425	298.882	12.3393	13.925	21.1592	0.0319783	0.342431	10.359	13.1684	25.5112
519.2729@3.49	7.95339	38.4436	39.013	23.5502	0.293165	17.1437	40.4457	42.0113	0.378737	98.681	14.0562	1.2605	8.04778	5.7442	0.206146	0.147231	19.923	30.4984	27.2922	5.24638	5.80466	12.4877	3.97148	0.48269	16.0897	27.3864	8.68886	27.7778	0.391385	21.2241	55.7818	96.6103	14.4675	7.81521	46.958	0.158642	18.1872	32.8914	0.451822	8.75273	511.26	30.1998	16.2138	24.332	0.396842	1.57573	15.3159	19.1357	52.2055
480.2081@4.06	1.60885	4.01064	5.24167	4.94361	0.00428486	2.20848	10.4135	8.87628	0.208914	30.733	4.4112	0.734741	1.0309	2.33312	0.0236947	0.000323856	3.92933	5.16488	0.0835177	1.54046	1.20252	3.13346	0.832996	0.00422798	14.1814	2.58972	1.299	11.5198	0.00161556	4.40131	5.29942	19.1544	1.97158	0.580469	13.4482	0.00173113	2.1222	2.82275	0.00523508	1.61873	132.256	7.07906	3.58781	4.04352	0.0236366	0.611652	0.727726	0.100754	10.6563
591.3391@3.21	13.1342	84.5333	83.0035	56.1942	0.170026	28.1606	70.2111	309.563	0.0366583	108.848	17.9341	1.8525	17.5497	7.33016	0.275323	0.02874	33.7569	61.62	95.4992	3.70159	14.0237	21.7215	7.17531	0.116528	37.2122	32.7107	0.571988	38.2144	0.113506	35.4207	3339.64	144.773	29.3999	27.1687	84.4563	0.0335158	71.9866	527.346	0.0353898	11.8133	1000.41	80.4262	33.5951	5.7544	0.00762757	1.19097	44.3656	46.4693	96.411
483.3026@4.46	4.28597	27.6501	28.8376	16.2334	0.211573	14.3248	25.0141	37.0618	0.166507	79.7775	8.65876	3.75348	6.79355	6.86855	0.116053	0.0766238	19.7305	22.5768	23.2667	4.93999	4.12108	10.5021	3.34819	0.303774	12.3475	18.186	5.90017	21.8827	0.17652	13.3548	41.7979	61.1317	8.74704	5.96017	35.8751	0.119678	14.0253	24.2858	0.285705	6.54064	361.958	28.4461	11.2496	13.4378	0.267029	6.14112	10.9282	14.4204	50.8891
501.2876@11.45	3.16012	26.9192	23.2238	6.36687	14.6956	11.3978	25.0597	15.4648	2.37568	83.1445	4.75483	4.24322	2.5988	5.70462	2.83567	2.2845	28.6808	13.6707	15.6939	2.49269	2.01804	5.09119	1.37728	3.61288	9.75256	11.0678	4.03749	13.6609	7.47384	9.29868	28.4639	68.6166	6.84212	4.31045	26.6108	4.035	9.31569	18.2446	9.8279	4.45222	272.866	16.6196	7.62717	8.40874	7.01908	5.4738	5.75338	5.62704	34.3031
601.075@3.47	5.51551	34.0943	23.6137	9.33479	0.013618	11.9814	33.9212	18.8711	0.10267	87.6531	10.4189	0.713789	3.19524	9.92167	0.0231695	0.0019154	14.043	9.52097	8.22492	7.37515	5.21519	9.32987	3.26782	0.00314274	25.3762	10.2273	6.17213	37.0762	0.00537186	18.594	24.9038	85.094	11.457	2.03939	35.6328	0.0589109	34.1093	32.2402	0.0139963	5.17601	507.423	11.4847	13.5092	31.0024	0.00537998	1.78048	7.97505	11.4136	31.1484
723.5201@16.62	1.6741	19.3248	11.0859	9.25265	5.33188	9.94904	22.107	24.356	2.23712	44.4052	5.7467	3.89229	3.22868	7.25947	2.86664	3.23017	9.65039	7.20371	12.0701	3.30638	1.80809	6.28959	2.2007	2.58137	14.5883	7.98165	4.08542	13.813	2.52837	15.5333	43.8462	45.1924	5.05539	9.07957	19.6476	3.56061	7.68839	7.53439	11.3338	4.12196	217.907	10.5727	5.6209	10.0259	5.84515	3.32643	6.01336	6.47078	30.1321
569.3477@11.78	2.5993	17.4789	17.8555	6.99177	10.4765	4.66902	11.1974	7.84437	2.4063	15.2944	4.46206	3.25833	1.2726	3.62931	2.37793	1.74175	12.6526	5.65862	7.34921	1.62583	1.81635	2.98957	0.734777	1.84925	25.5705	9.9526	1.91965	6.61004	5.1853	6.57126	14.4726	28.4155	4.11425	2.03283	14.2607	2.61568	6.01126	7.83964	4.34392	1.72503	116.624	5.67324	4.68279	3.42624	6.09351	6.93316	2.15352	2.12302	17.1486
831.6541@18.68	2.05809	11.7123	7.65817	4.16331	3.68106	5.67008	7.32257	9.29812	3.22987	25.3587	3.59825	2.12438	2.34943	3.35548	1.88677	2.80474	8.99982	7.56892	9.95741	3.41329	2.15691	3.24148	0.862789	1.52455	5.02488	8.92588	1.97312	7.23402	2.97143	8.90808	11.3663	28.257	4.20711	2.4299	11.9537	1.93591	5.27289	8.90892	6.65343	4.03269	250.812	5.12455	5.45699	16.2904	6.88811	3.29285	3.51974	6.84028	18.7065
1011.3454@5.67	6.47821	44.1651	22.886	15.1583	0.33294	10.0442	28.4889	15.3234	0.316455	46.7626	6.2199	0.210571	4.88121	0.946716	0.0471222	0.226284	7.05971	14.334	17.1942	1.14613	2.48068	13.6744	1.963	0.615591	13.6929	14.2613	5.41899	29.6202	0.726891	15.3615	45.0009	64.0924	7.69472	5.75581	40.4874	0.0263035	6.86935	16.8022	0.276246	3.70662	265.931	19.1572	15.8699	12.1838	0.420913	0.123595	11.8047	12.5723	25.6959
2141.5437@6.41	5.60601	43.7897	32.0502	7.21924	6.20129	14.3803	29.6573	8.55895	4.44688	91.0642	11.5329	6.07262	4.57901	14.1754	5.55765	3.4238	8.80815	7.58024	10.3844	5.4752	2.41333	14.1815	2.33591	6.03129	16.2924	3.63708	4.01398	29.227	11.0995	10.7056	16.4932	72.7438	5.02504	2.32077	34.8916	0.0451567	14.2214	8.34361	2.18341	3.89197	234.052	13.8905	8.1961	7.448	13.2095	2.58453	4.97099	7.72194	19.2315
829.5609@15.84	3.70481	25.3928	19.0626	9.32552	10.0571	9.46511	23.313	16.9134	4.62571	61.2347	7.12015	5.12854	4.40904	6.82757	5.4593	1.88989	19.1506	14.9744	11.124	4.47897	4.619	6.21143	1.89138	2.95534	15.9069	13.5478	4.54589	10.1218	4.3832	10.7767	30.1964	43.4897	8.44179	3.5909	19.7462	2.36192	11.5688	10.9787	6.41627	3.42599	181.705	14.5045	10.7222	6.00648	5.12395	4.62864	6.08137	3.47957	24.8147
393.1907@2.95	5.74146	32.5212	29.6362	18.8103	0.816212	13.6614	34.0205	44.6655	0.671545	71.3338	8.02015	1.98178	6.67233	3.30542	0.368301	0.393691	24.2564	23.8211	32.0564	2.68059	3.07209	9.78095	2.67207	1.45843	17.0107	22.329	5.62491	16.1532	1.07317	13.2755	52.4658	72.5066	11.7669	13.1693	31.0518	0.105965	8.81689	22.4252	0.849521	5.28413	341.356	29.5366	11.0221	10.2899	0.886063	1.65153	10.3077	15.0954	38.7823
703.5344@15.59	2.60815	16.5063	22.7604	9.73812	8.48752	12.6305	9.82736	7.9525	1.24488	42.0713	3.68481	2.75925	2.00033	4.67272	7.21929	1.26285	16.2349	11.4645	9.11591	5.26144	1.49531	4.0306	0.739729	1.24862	3.3646	16.3034	3.28963	22.0824	1.74774	5.37394	10.5252	98.0382	3.18958	1.89878	27.7999	1.72792	3.62424	21.3371	3.39128	3.42668	134.925	12.3068	3.3542	4.6263	9.57878	5.06927	3.81825	9.6376	21.9922
589.3458@5.04	4.49786	16.5303	22.6144	8.15788	0.684016	11.1339	55.3571	22.5996	0.478068	67.0687	6.41488	1.70134	5.41788	12.5101	0.161379	0.248772	17.9837	13.5235	14.5327	6.29792	4.30687	7.10618	2.65481	0.56759	10.0324	12.5783	4.18716	11.2638	0.720015	11.6118	20.0393	62.5638	10.1099	2.49961	20.1584	0.705788	11.2701	23.7487	0.238817	4.63742	278.633	15.5979	8.82702	11.2478	0.678802	4.4201	6.53661	7.11059	44.4389
589.2518@1.77	8.89286	39.8715	48.4729	18.5928	0.0227297	20.6204	50.1302	39.4704	0.0609879	137.099	16.0139	1.1516	8.55583	9.88819	0.0359984	0.0121663	33.137	26.3971	30.0356	9.12588	10.5256	13.2636	5.76937	0.0821769	26.9514	17.0827	9.2902	38.4427	0.0465601	29.7764	38.788	139.652	19.5441	1.52166	55.1129	0.0156661	39.0315	52.2596	0.113165	11.5663	964.697	33.0814	20.3946	31.1624	0.0290732	2.0852	17.1637	17.4881	75.2059
975.7669@3.09	4.74425	35.8234	21.077	9.19126	0.00361181	11.6334	34.4672	20.9207	0.00923443	75.7907	8.34526	0.178157	3.15468	1.99169	0.0082457	0.00654817	15.9508	9.28916	9.74058	2.6508	3.50021	9.97204	2.92342	0.00949473	29.7589	9.15811	2.67501	28.1897	0.00273433	15.605	37.9564	78.7574	11.5654	2.68908	36.769	0.00408963	18.265	26.4679	0.00677463	3.79553	476.994	12.9007	14.0867	11.052	0.00671459	0.297024	7.49575	9.4339	24.9731
578.2795@3.5	3.86056	16.4456	19.5808	8.38265	0.22871	8.57778	22.3977	17.7747	0.510856	70.2888	7.1624	4.04207	2.90849	14.8338	0.213305	0.134414	8.84713	11.6302	5.67883	6.56869	3.7392	5.81336	2.29288	0.0968322	11.9705	6.22739	3.4443	17.112	0.243431	12.1051	16.4119	46.984	5.90932	1.58833	16.775	0.0732313	12.4879	22.6866	0.072068	5.98736	293.685	12.4342	6.96506	14.3512	0.126649	4.46436	6.09619	7.88282	29.7219
296.102@1.34	6.79409	41.0578	36.7808	22.7871	0.434481	15.6731	41.5346	57.2316	0.240572	79.2636	10.2997	1.26989	8.56041	2.14194	0.732175	0.109224	22.1459	29.8063	43.0624	2.06897	3.60686	11.8781	3.30519	0.329238	17.5734	24.0277	6.62005	19.7871	0.212875	17.4969	68.5682	86.2125	15.1646	13.7247	41.0023	0.557963	9.3092	26.7638	0.878283	6.33708	478.05	35.5858	15.6469	11.7318	0.743742	1.03223	15.2454	21.1924	43.7324
771.5766@16.65	4.76188	15.0602	34.2716	10.4918	4.36968	8.80887	19.9323	15.9759	4.50447	49.7651	6.74106	5.55383	6.2902	6.28902	3.85593	2.97817	8.57414	13.0017	11.8352	6.2539	5.38102	6.2517	3.12364	3.03052	7.75093	24.8137	4.42044	20.1615	4.16168	7.81249	25.1081	21.9942	8.22549	5.47253	21.9994	4.11046	13.2201	10.6803	11.1843	4.80824	138.962	13.7454	8.26597	11.1553	8.06153	4.60415	8.66936	11.3604	23.5695
280.2401@13.03	1.06907	3.30907	11.2246	1.53794	7.29207	6.71337	8.58845	18.6897	0.893662	53.6649	2.18582	2.05192	1.52006	3.9131	1.54143	1.01082	14.4565	4.42734	7.44823	2.67667	2.69974	1.50601	2.62728	2.19798	6.03999	2.91608	1.47695	5.81633	4.19351	5.81782	9.57986	23.4556	9.83875	0.844588	13.6285	1.02595	8.71367	10.3756	3.48208	2.97082	396.284	6.49221	3.11736	3.3116	3.37478	1.3242	3.35526	4.38525	25.7052
399.3373@8.79	2.57216	18.6826	20.3167	5.73479	9.54301	3.91311	16.5119	41.4537	1.70167	45.4118	6.53287	2.87529	2.58166	3.16841	1.24476	1.00664	17.1305	9.00036	17.0432	2.33537	1.39591	5.01155	1.62604	2.57816	6.66906	6.94765	2.34219	11.0508	4.7646	9.26692	17.0478	42.9672	4.56346	1.85307	15.7224	3.18509	6.2251	10.7576	15.0735	6.25856	348.412	16.5029	7.95638	7.50334	5.21699	3.59235	5.11617	7.43784	32.664
521.2808@3.04	3.56901	22.2154	17.9113	12.1285	0.127078	7.52331	19.3744	27.031	0.0398168	35.7311	4.9313	0.156364	3.95931	0.430706	0.0585555	0.0339396	12.8961	15.2308	20.8103	0.743911	2.0163	6.42168	1.91296	0.165001	9.08523	13.0849	3.69324	10.869	0.10601	9.88933	42.0683	41.5901	8.4372	7.27596	23.7113	0.0250184	4.22384	13.3902	0.465081	2.83241	307.181	19.0975	8.98522	6.26704	0.140725	0.180595	8.90803	9.27174	25.3558
928.4007@5.6	7.30114	28.0475	34.0021	14.4034	0.0822153	12.9436	31.915	17.8613	0.0155276	87.8529	11.8868	0.0129085	7.77238	3.75068	0.00626047	0.0275139	16.2018	23.3187	27.5742	5.60583	8.05136	9.14338	4.93581	0.129256	10.3614	14.4166	8.94928	27.5511	0.0808733	21.4329	29.8397	107.026	14.796	0.928666	46.4398	0.0864107	24.7125	35.2513	0.069608	7.71855	665.515	27.2585	15.649	25.1068	0.0715002	0.538516	14.9232	8.88759	65.3544
492.2623@5.07	3.19083	18.705	18.6167	10.508	0.521835	8.12136	17.8485	32.9072	0.227987	42.1052	4.67198	2.52288	3.61968	2.35577	0.298108	0.121175	17.6462	13.8622	21.1934	1.8012	2.58751	5.83771	1.5713	0.666812	11.7356	13.4606	3.47216	10.1065	0.362974	9.11137	37.0702	43.0256	7.36081	9.06423	18.1388	0.686801	8.90347	18.0095	0.702476	3.91508	286.751	16.5502	8.08244	7.7266	0.355906	1.17116	7.49948	11.2424	24.479
725.4297@5.21	4.15445	24.3633	24.1658	8.6884	0.1654	15.9349	22.8625	16.9288	0.096736	150.349	6.06104	0.807974	3.43429	3.74392	0.0802954	0.0266229	20.8099	11.9431	15.3053	3.7947	2.60637	5.78375	1.45231	0.424269	12.9661	8.69298	3.4042	12.3086	0.192752	9.08936	22.5971	55.076	7.97608	2.56137	18.4927	3.34108	9.85487	13.201	0.0791648	3.38419	208.109	15.9232	5.77283	5.91619	0.222616	1.97147	5.14829	6.36796	32.1799
480.2236@2.77	10.297	59.8382	51.5569	30.9941	0.365658	24.3919	44.9719	63.9586	0.635646	155.448	16.0878	1.97767	12.0575	4.79656	0.226927	0.121198	22.2652	43.752	46.7875	4.72447	6.47738	19.5079	5.59142	0.504867	22.4636	33.1238	10.5254	36.2221	0.353259	25.0846	78.9735	133.216	18.92	12.1034	59.1242	0.0677134	19.4875	41.9506	0.250209	10.926	506.063	50.595	21.184	16.8936	0.466906	1.50098	20.4483	21.4008	89.8815
1251.6029@4.37	7.10996	28.7083	27.5849	16.4624	1.33288	12.3919	39.2136	41.0942	0.91367	100.252	11.7541	6.88655	5.83857	13.0799	0.364677	0.117272	16.0083	20.118	21.9315	6.39701	4.96701	10.4092	3.49428	0.77082	13.8864	14.6698	6.08399	25.3767	0.286392	15.6127	38.2605	68.9386	7.78667	3.8441	26.8404	0.237543	16.0632	35.6406	15.3369	9.08359	418.816	26.0473	13.9902	18.3633	0.506408	3.4184	12.1846	19.6562	44.7386
701.9399@4.47	6.52812	40.0442	23.984	8.73592	0.0265265	14.3359	34.0499	11.2347	0.0370568	83.8837	9.23895	0.266247	4.79886	4.87053	0.00949433	0.0057231	4.89033	11.8975	8.4575	4.38192	3.26736	13.2668	2.57584	0.0101994	4.8348	8.95608	4.19891	39.9065	0.0135404	13.8516	18.4528	71.8895	7.42953	1.06956	27.1763	0.0180937	20.338	22.5728	0.0274901	4.6402	161.324	11.3034	10.9482	24.0192	0.0176337	0.303655	6.5992	7.18086	30.6627
821.625@17.91	4.93761	22.5624	35.196	13.4757	9.07979	13.4379	36.5148	37.6766	4.60892	106.774	10.6988	6.10466	5.76566	10.1592	5.08799	4.46108	17.0265	17.1059	19.2886	6.08204	6.15104	8.47273	2.96698	4.29128	13.1474	17.2147	4.17162	23.2585	7.75521	21.9416	28.578	61.5143	9.81473	4.57108	33.1304	5.39526	18.5211	22.0825	7.77296	5.16009	590.482	19.6959	12.2164	12.8616	11.5777	4.64507	10.7062	12.02	38.2412
2088.6539@6.53	5.23438	43.383	11.0354	8.56859	8.05307	4.82979	10.882	9.1244	4.77626	31.0895	15.3416	9.09484	1.52668	17.2777	3.24921	2.98219	11.1789	2.8263	4.70895	10.6466	2.46096	4.26806	1.59374	5.41308	7.05202	3.52623	6.87776	17.7687	6.43097	7.49591	17.9241	57.4667	3.39653	0.732995	19.3193	0.670695	11.8734	18.9538	2.63601	2.56954	173.175	9.69606	7.15641	7.46064	5.90109	1.99853	4.1122	4.37825	12.1413
726.5642@15.7	3.43413	14.7006	22.4777	9.61564	5.80482	7.50344	27.217	15.8839	3.21101	62.2304	6.7827	4.43047	3.619	5.89881	4.15357	2.06707	10.2544	10.8822	10.5897	4.20945	3.36282	5.45615	2.07535	2.61873	9.49845	10.7204	3.85788	10.0802	3.42619	9.49958	19.4037	25.32	6.04224	3.53476	15.4581	2.8168	8.67958	8.32281	6.69762	5.77234	216.071	15.632	5.12365	5.27322	4.84095	4.68273	6.17791	7.22605	31.3059
938.5228@4.43	5.39482	23.7896	22.126	12.5798	0.354413	10.2189	33.4667	26.268	2.92004	81.2975	10.2566	8.04215	4.70097	13.8155	0.872239	0.0267048	13.1812	19.771	9.57569	8.17104	4.39453	8.78494	3.06623	0.0881406	13.8372	10.6864	4.70563	31.1426	0.07852	19.6488	23.1338	74.4453	8.96875	2.02812	20.0862	0.0513987	15.2713	28.7144	0.446578	6.83217	464.846	18.2246	8.70275	19.3884	1.37946	3.15432	8.8702	10.3027	46.6926
702.1398@4.47	6.85171	42.189	23.9847	8.85008	0.0292327	15.304	36.9329	10.7239	0.0368689	90.0267	9.6572	0.279303	4.87557	5.16751	0.0075149	0.0103582	4.67694	11.7732	8.23799	4.80611	3.38011	13.7147	2.62038	0.0101731	4.2578	9.49285	4.35928	40.3077	0.00282687	13.8782	19.1334	76.1732	7.58474	1.08401	26.8667	0.0238967	21.5096	23.6553	0.0103183	4.71756	148.276	11.215	11.8739	25.1357	0.0103389	0.293711	6.83272	7.09426	30.9488
445.2333@4.21	6.64007	29.8112	34.4659	16.73	0.639155	12.7249	35.0679	29.7931	0.357034	95.7068	8.71562	0.861332	6.84634	6.6782	0.29118	0.193071	20.5248	21.3729	10.6401	4.48824	5.21313	10.0867	3.61866	0.555335	15.4734	14.3335	6.28401	22.714	0.421353	19.6086	45.0982	83.7279	10.9184	4.60626	37.7314	0.0909541	12.7457	24.4297	0.810159	7.89118	394.491	25.7182	13.2017	15.3122	0.852334	1.66277	10.2283	7.16999	52.4238
563.6623@3.44	5.44265	34.6736	27.4022	9.30275	0.0272073	12.8464	29.0713	20.4537	0.0531715	80.07	9.62685	0.358767	3.71494	6.80299	0.0179043	0.00482224	11.408	10.7574	9.12421	5.55337	3.89653	9.25219	2.64081	0.0202154	26.2252	9.32474	4.60362	32.0742	0.00284785	14.3334	23.5891	67.9398	10.358	1.9125	28.614	0.0236434	23.6229	25.3779	0.0334921	4.62672	404.197	13.9045	11.4267	22.8207	0.00538896	1.00108	7.78429	8.43964	29.2971
567.2976@2.97	3.47822	19.5147	12.9834	12.389	0.317106	7.63811	20.1832	21.258	0.240932	48.3768	5.46737	0.287101	4.61592	1.66031	0.316934	0.130979	11.6437	15.8656	19.9632	1.7551	2.11564	6.40771	2.07351	0.269221	10.3704	12.479	3.83348	10.8089	0.316371	9.91322	34.0992	40.0274	7.99481	4.70021	22.4407	0.0700878	5.1772	12.1771	0.1612	3.42389	285.807	21.4596	8.3945	6.5182	0.271634	0.44361	8.95385	10.0611	30.0528
807.4838@5.06	6.39404	28.1347	35.3186	18.2948	0.49445	15.9382	39.7046	38.2675	0.410929	114.138	11.2008	0.588404	7.43217	9.02302	0.0962324	0.275592	21.3569	22.3294	21.8629	6.32227	5.40432	11.5684	3.62738	0.680779	18.2156	16.42	5.91373	23.3491	0.806799	22.0147	33.1653	72.4907	11.6274	3.67457	37.5998	4.30722	15.0906	25.418	0.436499	8.36012	430.58	31.2257	13.254	17.1808	0.877252	2.90176	10.0556	16.2928	54.6738
539.2946@2.5	8.54915	35.8688	48.992	22.4405	0.556246	19.7347	42.0829	45.5166	0.731826	118.39	13.1481	2.44292	8.97391	9.01791	0.0443539	0.387182	33.959	28.9226	35.9772	6.64671	7.39433	12.2723	5.23037	2.22345	27.2342	25.1201	8.75911	31.2657	1.26282	23.3182	49.8502	108.26	19.1322	5.36208	53.1926	0.00781541	25.4754	34.4575	0.24486	10.5261	682.206	32.7203	16.7362	18.8557	1	2.90083	14.8603	15.7321	60.4312
85.0901@4.54	11.5852	58.1917	65.7701	32.95	3.91191	26.6176	65.2489	66.9302	2.67018	170.661	18.0097	6.08513	12.0751	16.5075	1.6526	1.76184	38.4531	41.9406	48.5755	9.61061	8.8183	19.386	6.67049	3.44845	29.835	36.8474	12.5417	43.3062	4.13132	33.1217	90.7888	149.712	23.0968	13.2951	67.8751	1.6124	27.8685	47.7805	3.18955	14.4994	854.169	50.3252	24.72	28.1756	5.50827	6.87545	22.8738	25.8619	95.4445
788.4615@3.6	6.99425	36.9292	32.0214	33.7711	0.196202	13.6859	25.9498	116.132	0.020947	67.729	6.50313	4.49042	7.1581	1.10311	0.200759	0.132118	9.31971	24.4074	23.4766	0.35539	3.44483	10.7851	3.91368	0.16344	6.70918	26.7881	0.969087	18.4368	0.0905841	16.2924	680.274	77.7448	11.0156	3.74536	31.3027	0.152787	111.401	280.101	0.0214428	5.99925	218.255	26.4791	9.76082	0.607429	0.0688345	0.173914	14.042	11.4514	63.3194
374.2817@10.2	0.488073	6.33517	0.656936	1.30191	1.46546	3.55236	1.87248	1.2865	0.628122	5.91324	0.500335	0.865376	0.25675	1.22745	2.28792	0.436381	2.58532	3.23077	3.58387	0.231563	1.98459	1.18047	0.0709787	0.210856	3.80323	11.4835	1.42535	7.42404	0.951954	10.5012	11.4587	15.4314	0.53179	1.0446	6.17245	3.59622	2.69715	1.4698	1.67219	0.622034	34.109	7.17494	0.22968	0.921038	11.3559	2.38262	1.03805	1.41892	4.97817
1011.2038@5.67	6.09818	40.4598	20.3053	13.4562	0.417817	9.41106	26.2236	13.4617	0.329424	46.6108	5.68433	0.233391	4.36166	0.895827	0.0684197	0.227248	6.27393	12.1389	15.5426	1.03528	2.16273	12.2974	1.71958	0.628516	12.0674	12.3017	4.84289	26.4927	0.659952	13.6815	39.8196	60.8236	6.68384	4.9771	36.9466	0.0657458	6.09774	15.3173	0.548281	3.35392	233.802	16.6685	14.6305	10.8843	0.510479	0.147609	10.6568	11.0966	22.0188
558.3725@3.17	5.86824	29.2945	24.1578	15.0224	0.0157699	10.072	28.6568	120.239	0.0346234	62.3927	7.02237	2.18269	5.84546	0.0840824	0.00190816	0.00157351	8.01445	18.1814	28.4403	0.389982	3.17488	8.5314	3.03222	0.00845218	14.0788	15.9993	0.0509446	19.0374	0.00442569	15.4632	73.0353	71.8115	10.7065	6.4642	37.4026	0.0101067	26.6748	61.6609	0.0648785	5.25787	457.24	26.1448	14.0405	0.0369421	0.00176234	0.118242	13.0926	10.6551	37.4108
2149.963@3.12	4.28076	33.3123	19.5174	8.21644	0.017681	8.46622	19.4836	14.7339	0.0167732	42.5206	5.10366	0.0639805	4.32785	1.04559	0.0036052	0.0177113	4.58535	9.62771	13.0046	1.07775	1.55556	10.1021	1.39532	0.00435417	8.81029	7.78353	0.726101	22.0792	0.0367132	8.6648	29.7787	40.8193	5.00691	2.27082	19.7052	0.00177026	7.23006	15.0898	0.00277943	3.89901	237.507	19.3696	12.0566	7.43941	0.0361905	0.140146	10.5649	12.6137	26.8144
556.3216@4.54	5.61666	24.3424	33.9905	12.827	0.121137	11.7162	35.2524	22.9282	0.0583259	119.055	7.16713	4.45699	5.53804	10.4274	0.0586308	0.0431525	19.8588	19.8892	15.8254	5.3618	3.92067	9.7595	3.1007	0.115439	25.0742	12.2585	5.9769	18.1998	0.110063	16.2293	27.5038	83.8246	9.11303	3.53887	37.2641	0.445579	13.1038	19.9759	0.14085	8.05734	385.877	26.3546	10.0799	12.8245	0.150973	2.71329	8.00818	11.1664	60.4225
894.4564@4.9	6.52727	30.6955	21.3791	13.6151	0.153933	13.0867	33.1983	24.6913	0.13869	76.7878	9.01129	0.360147	6.3383	2.07424	0.0730244	0.0703379	29.87	17.2152	35.3427	3.04745	4.96542	10.0145	3.94939	0.205116	19.3876	19.4925	6.47252	21.8024	0.18714	17.066	37.6589	94.9306	13.123	5.20077	44.142	0.150186	17.4627	23.8677	0.269947	6.75682	675.639	27.8953	14.6918	12.7064	0.182486	0.382266	11.7905	9.12649	43.8559
1307.7734@4.5	4.16707	13.1759	18.4847	11.6599	0.0536057	7.83739	22.6853	13.7051	0.370504	76.6191	8.04061	6.03165	1.29582	16.8317	0.0666498	0.00785333	9.69693	13.0064	9.05943	7.43773	4.15199	5.51708	2.42039	0.213783	9.76555	5.045	4.39974	18.2406	0.748382	13.2407	10.9893	46.2423	4.26195	0.959852	16.1995	0.0580228	10.8045	18.4405	0.0103616	6.37102	272.962	12.2345	6.18203	17.1051	0.206011	5.44035	5.43224	8.41519	30.3812
331.2098@3.19	5.85037	32.3054	38.9863	16.0917	2.36474	13.4137	34.1035	126.679	0.592788	74.8649	8.45938	4.71045	6.87727	2.86058	0.450366	0.320599	17.0054	23.323	23.9677	2.18808	3.65657	9.79517	2.82483	0.0236523	14.7005	20.3061	0.659921	14.589	0.518671	15.0137	85.014	80.8481	11.1599	6.05657	31.3561	0.38774	26.0746	78.3344	0.0180072	6.04978	454.107	29.1056	12.67	1.28668	0.0442203	1.50727	15.6172	19.7655	46.3724
516.2696@3.57	5.26494	29.7441	31.6664	18.09	0.259343	12.6219	30.0148	57.5893	0.727174	69.5875	8.6264	3.01469	5.88084	2.43871	0.262593	0.0275155	13.7551	21.3873	24.8722	1.95726	3.19255	9.4947	2.85604	0.0226964	14.1868	19.1958	1.29728	18.9165	0.0617469	14.8247	57.5849	72.5963	11.0126	7.64417	31.9557	0.211128	15.2593	32.7017	0.0350245	5.68197	403.282	27.3949	11.7483	4.49125	0.0207586	1.14195	11.6006	14.3469	41.6709
660.519@15.14	3.99993	8.35965	32.0438	7.01568	3.59112	7.23499	18.3065	8.30618	2.31845	46.0085	4.39937	3.52797	3.47816	6.93636	3.28757	1.38695	6.0967	8.86872	9.27931	3.15268	2.28504	4.29516	1.11376	1.4544	6.06719	10.642	3.65464	9.55183	1.84622	6.94116	12.1391	19.8752	5.10433	3.15709	14.4872	2.09533	4.09704	4.09724	3.53512	2.95172	83.0586	14.0632	4.19157	3.93095	5.83047	6.03357	5.14604	8.86912	19.9927
1011.4901@5.67	6.89929	44.6974	24.3298	14.8549	0.598879	10.8202	30.3173	15.4262	0.54745	55.869	7.20435	0.767269	5.10644	2.60013	0.152731	0.255165	8.16405	14.3283	18.3643	2.22816	2.93965	13.5415	2.04104	0.672128	13.2912	14.0586	5.71673	29.6418	0.697469	16.161	44.3281	70.4741	7.96996	5.73783	42.1187	0.0903135	8.69174	17.8819	0.666612	3.96175	273.106	19.6305	16.2504	12.6005	0.615212	0.81933	12.2295	12.3421	26.0407
1273.5856@4.37	6.25844	23.5371	22.2202	14.0348	0.204407	10.5694	34.7464	31.7212	0.735385	90.1936	10.3913	6.64468	4.69547	12.7947	0.140841	0.0142572	13.2906	16.8347	18.5723	5.9403	4.34862	8.67049	3.00129	0.1523	11.8744	10.983	4.9383	21.9047	0.0969166	13.0086	27.729	58.2707	6.10611	2.56532	21.4006	0.01851	13.8792	32.24	0.835402	8.04827	344.631	21.6655	11.8011	16.0607	0.237722	3.16006	9.90869	17.7639	36.7665
375.8618@2.7	2.33669	18.1971	13.3388	6.92362	0.0112674	5.51877	13.7207	17.1525	0.0011554	25.747	2.737	0.0986796	2.99766	0.460644	0.00771155	0.00269336	7.92573	8.92124	17.9874	0.479306	1.27529	4.83545	0.973245	0.0487159	8.45437	7.67428	2.01622	7.34637	0.00194527	6.04155	25.5318	26.3285	4.38318	7.30526	13.9045	0.00166306	3.5155	11.065	0.0154767	2.1257	190.546	14.8035	6.8753	3.77605	NaN	0.186193	5.72911	9.44405	15.5503
688.3529@4.9	1.67655	9.64428	8.02466	4.4444	0.171766	4.03369	9.6039	5.2747	0.363143	28.5516	3.11075	0.613577	1.98659	1.81059	0.0832321	0.110155	13.82	4.38775	5.81999	1.81819	2.71407	3.01337	0.851335	0.113817	3.57522	7.00797	1.80907	7.94638	0.221741	4.4699	6.11579	21.4078	2.87617	1.47697	8.87895	0.0509831	7.29998	8.51098	0.541981	3.13643	125.513	5.52664	4.07719	7.14588	0.536472	1.22804	2.91248	3.95912	14.0975
609.5326@17.81	0.998535	7.21315	3.88118	1.49341	2.42601	2.22379	5.87386	11.2642	0.567602	25.4488	1.72069	0.882379	0.95768	0.85062	1.81884	0.5227	5.56585	3.87059	6.32277	0.758097	0.564502	1.92241	0.432475	0.858917	15.2857	6.13469	1.1983	2.98184	2.81092	3.46509	6.49931	17.7251	2.43983	1.17741	3.62087	0.828705	3.04047	5.55245	4.83248	3.32817	86.954	5.13196	1.65415	3.73452	2.85002	0.646813	2.12001	1.96685	8.06909
347.1708@2.39	6.18319	36.2472	31.8331	17.6842	0.0748657	13.6646	32.4109	28.3452	0.16153	77.1993	8.82	1.31877	6.86226	3.61687	0.109064	0.0182553	21.8495	25.2298	26.4544	3.35695	4.1906	10.8948	3.33596	0.171482	15.9668	22.6238	6.03375	18.7026	0.0509357	17.5416	46.7645	80.9685	12.1499	10.0266	37.078	0.0922986	9.7236	20.4827	0.330627	5.73539	389.294	29.8921	11.2418	10.6854	0.0395354	1.82503	11.9831	12.8222	55.4419
563.2959@4.7	4.24664	16.7697	17.8541	11.4333	0.106091	6.7924	26.2897	30.0098	0.292381	52.4754	7.29402	1.44558	3.34717	4.20169	0.0758327	0.0270837	13.0872	15.333	12.3276	3.09323	3.14655	5.7639	2.64575	0.100381	10.5018	7.93893	3.64708	14.571	0.0886172	10.5388	27.6752	46.2386	6.42006	2.7221	19.0319	0.0179838	6.69962	22.7035	0.18844	4.93638	351.531	19.3412	9.24359	8.48489	0.138715	0.856866	8.22184	9.70202	29.3423
1009.4728@4.82	6.8433	40.8226	22.9278	8.9311	0.236939	11.3358	25.9374	11.9868	0.211711	67.4274	7.00017	0.182017	4.08339	4.16211	0.062722	0.113517	7.01132	10.3516	11.0671	3.57636	4.12511	12.4256	2.31177	0.317292	11.6635	11.0491	5.34298	43.5891	0.320579	16.1879	25.1546	78.9216	7.29787	2.08403	40.6607	0.0722172	19.2456	26.3921	0.423689	6.00156	325.504	14.2486	16.1847	24.1947	0.358067	0.578527	10.9083	10.8852	29.2623
2029.9556@3.17	7.57352	38.6835	16.9097	11.6885	0.0631703	13.1318	37.7238	33.0577	0.00817057	73.779	8.75741	1.42804	5.26219	1.9509	0.0183673	0.0214005	10.4107	11.1011	15.515	1.96097	4.85125	11.1595	3.63943	0.0264231	6.4633	16.1642	0.485218	27.0875	0.0115888	20.3705	62.7545	100.325	8.56702	3.76277	39.407	0.00671772	46.0276	70.8548	0.0205919	6.36987	331.324	17.3155	16.2261	2.82083	0.0220512	0.527006	12.2349	9.10683	37.8401
525.2871@11.45	4.46054	16.6238	23.4431	3.64556	8.4895	11.7264	16.7101	23.4943	3.22012	73.2289	6.51481	4.74615	3.83301	5.11985	3.95079	2.68085	15.7673	9.58878	14.1332	2.91918	2.70467	5.30777	1.62764	4.74937	10.8554	8.9834	5.1403	12.0985	6.02087	7.19552	19.3482	41.309	5.33498	3.56006	19.8927	3.02241	7.92657	16.2156	12.9166	5.66903	190.865	15.5866	14.039	7.37515	6.92097	7.12822	6.73285	7.05821	27.9254
939.44@3.44	4.89449	30.2179	23.7204	7.89831	0.0332487	12.0804	26.9838	16.7284	0.120813	72.9115	8.9719	0.230097	3.28699	6.12999	0.0600743	0.00470386	10.0368	9.42264	8.06424	5.10809	3.15648	8.4661	2.29	0.01272	24.5801	8.77775	4.05025	30.2168	0.0244867	12.7019	22.5719	59.8996	8.94668	1.77539	26.3556	0.0471039	21.045	23.1937	0.0382378	3.95272	355.33	12.5245	10.6164	22.6482	0.132928	0.985758	7.38668	7.37222	27.5278
376.1834@3.12	7.23342	26.2266	30.3589	19.6647	0.0899546	12.2358	38.8287	40.1056	0.0940014	101.993	12.3127	2.36332	5.6605	10.3451	0.0767725	0.0226137	17.8078	26.2021	13.3942	5.84	4.08772	10.3241	3.80771	0.0725374	16.7808	12.557	5.11127	23.7963	0.065803	17.1524	38.3737	68.6671	8.7123	3.22565	26.1862	0.171745	12.2872	35.478	0.0584419	8.40166	411.927	27.4507	11.4377	15.2567	0.0288446	3.06149	10.7911	15.9056	47.7428
1084.5718@3.57	5.72797	32.2913	30.7437	21.3795	0.0571211	12.5859	30.5248	139.884	0.0406	68.1737	11.1101	2.9876	6.13232	5.18458	0.134363	0.0531601	12.5044	21.8212	26.0814	1.41347	5.10968	9.79063	3.12875	0.431358	15.7861	21.743	0.076989	20.0678	0.0386862	18.0167	97.752	72.8486	11.6831	6.13797	35.394	0.0512197	38.4976	96.8598	0.0498049	5.87367	481.775	26.8664	13.7779	0.915279	0.00705483	0.558521	12.4193	13.3135	50.2734
1331.2256@3.03	6.84878	28.7286	17.1377	10.9631	0.128934	11.3319	39.4525	10.3834	0.612283	71.7548	7.59132	4.69488	4.00105	12.0429	0.168947	0.00254479	9.96758	10.6515	9.69641	5.80464	2.98756	12.7506	2.01263	0.0779171	16.9356	8.92849	4.08503	23.8183	0.0521471	11.9063	16.8461	65.0703	3.73321	2.09057	22.0031	0.00342481	13.2102	17.2026	0.0101319	7.04485	289.503	19.5282	10.0545	10.7193	0.068551	2.47399	9.29509	13.3378	24.5526
816.4459@2.96	5.61345	19.7579	18.6486	17.0111	0.0412324	7.90335	35.464	28.9149	0.0305357	58.1577	10.23	1.38305	3.96494	12.2339	0.0081283	0.00313805	11.4961	16.9709	11.6154	5.27264	3.82092	7.81495	2.56626	0.021033	11.6282	9.63585	5.66021	20.8286	0.0100245	14.5362	29.1833	51.9538	5.71096	2.07175	20.3149	0.0495889	11.5792	26.7884	0.0305581	5.55469	364.618	18.1244	9.59959	20.3105	0.0197507	2.75727	8.48667	13.707	25.5536
1104.5013@4.37	2.92563	12.1032	19.7792	6.36863	0.247239	4.5458	17.1187	10.2163	0.348066	61.5331	1.82307	1.42116	2.47368	8.58274	0.0745054	0.0773048	11.4237	6.98546	6.54604	3.8038	1.78893	3.65577	1.50999	0.122717	9.12563	3.22736	2.9295	7.99374	0.117291	6.86611	15.804	38.8532	2.87175	1.8212	11.8655	0.10739	2.03537	10.2499	0.0929365	5.29337	25.578	8.02848	3.16642	7.31589	0.13955	2.27813	1.17713	0.58586	21.6171
777.5318@15.61	4.74607	27.5964	22.7749	8.35203	9.7058	11.8141	19.6919	14.5974	3.16217	62.0621	5.81556	4.38079	5.3982	6.64609	7.55095	2.30363	17.4572	9.78564	9.41955	5.10067	3.84823	6.30417	1.34732	2.31972	8.08499	12.3615	5.83839	16.4765	2.45935	7.07349	14.6313	53.7326	6.24596	3.93078	22.4254	1.85761	4.09724	9.16566	4.1374	3.69283	93.2102	15.8079	6.9313	3.28471	6.16845	3.9729	5.03311	5.91241	35.8971
194.0804@4.01	1.10984	0.432332	0.611362	0.0806563	3.70917	0.29902	0.89485	0.0173225	0.21969	29.5628	2.16362	0.142762	0.0601481	1.19374	1.1466	0.2214	7.44267	0.0808539	0.373048	0.490611	0.473441	3.52931	0.152874	0.397922	9.33005	0.65906	0.255398	0.672537	0.278696	0.0183568	0.0481674	2.91686	0.18485	0.550199	0.359233	0.408266	0.00574754	0.79914	0.825277	0.193761	34.4707	2.74014	0.24552	0.144976	1.57993	0.759964	0.0395303	0.0421534	1.37438
1213.7401@5.33	0.436669	2.48052	3.11552	7.25385	0.111294	8.18625	20.4857	17.5565	0.0293278	8.64756	0.668586	0.179788	3.88051	0.547271	0.14469	0.00888908	14.1443	2.02483	12.4538	0.420946	0.326058	0.698824	0.300936	0.0957652	17.6261	8.39773	0.37213	1.33159	0.0601149	9.22203	34.8383	90.0643	6.6977	0.555522	20.7921	0.116489	9.27058	1.90848	0.251752	0.649276	337.435	14.3361	5.80343	1.23157	0.0509321	2.65131	5.17132	1.34015	4.72015
547.3619@12.58	2.75737	28.5597	18.8667	7.73238	8.14046	6.91756	14.0057	12.3987	3.15496	26.1232	7.28004	3.06044	2.10438	3.90662	4.26706	1.63728	12.0416	6.15339	8.86973	1.96234	2.84646	3.34321	0.978978	2.17945	28.0805	9.40721	2.40529	6.24833	3.9363	7.75388	22.5784	39.0933	3.6961	2.81207	18.0306	3.14899	10.6118	11.3572	4.93227	2.02169	120.312	12.0307	4.24231	4.77603	5.24528	6.64523	3.28667	2.05	13.3388
795.5803@16.68	4.1412	15.466	23.0705	11.0023	5.28447	7.24955	22.7872	23.06	3.92731	75.4481	6.87888	6.98333	4.57798	6.18646	3.38987	2.76461	10.4082	13.7843	17.0633	4.16197	3.8016	6.25312	2.68683	4.80803	9.11775	15.8743	5.07465	14.621	6.26598	10.2285	31.138	23.4039	11.3339	6.54114	17.1785	4.16273	8.71281	7.40066	8.09988	3.25251	244.52	15.7672	7.68788	8.08958	7.97822	3.70109	9.04408	5.85351	34.5636
638.3381@2.63	7.536	41.4854	45.778	18.0539	0.202275	17.889	41.7735	44.6745	0.271435	126.556	12.2599	2.89877	7.37236	9.12726	0.0853568	0.0795211	31.1952	24.8934	24.6961	6.83563	5.94158	12.2991	3.92062	0.356213	21.1597	16.8233	7.69674	24.3796	0.220467	19.8446	42.241	103.743	12.8335	5.12508	42.2682	0.139094	19.6087	30.3556	0.41822	7.55277	529.043	34.809	13.8592	14.4417	0.126013	4.02331	11.8542	15.4897	57.3036
771.9807@4.62	3.50806	23.4937	19.6785	9.97045	0.00899811	6.13938	10.6979	19.1844	0.0412563	25.3617	4.93449	0.0179745	2.80204	1.42169	0.0051695	0.00200304	9.31415	8.01977	15.6962	0.992848	2.75994	4.99587	0.801367	0.0148809	20.9579	6.88305	4.14805	14.4447	0.00958609	7.93799	24.5644	34.9099	6.14367	2.79649	23.1335	0.0271228	9.63774	14.9305	NaN	5.27552	458.338	14.0072	11.3926	10.7014	0.00945425	0.654234	11.9902	20.6563	12.5289
1047.1459@3.44	5.63492	29.6223	23.8395	9.22661	0.0142083	12.3372	30.8961	15.7665	0.0651694	87.3212	9.06478	0.541962	3.44457	8.43881	0.0148322	0.00536342	12.7093	10.1725	9.67048	6.6141	5.18411	9.10535	2.89361	0.0111711	16.7095	10.1823	5.50049	35.4043	0.0150678	17.0792	24.0108	87.21	9.74167	1.60154	35.6824	0.0202203	29.0823	29.3272	0.0523401	5.85011	446.974	12.7919	13.8766	27.2376	0.0257658	1.41621	8.91428	11.0861	34.2162
262.1349@2.61	5.31634	22.0892	23.1136	14.0969	0.0695926	9.49957	33.1258	23.9021	0.143145	70.3456	8.5098	1.04914	4.81318	5.43741	0.1054	0.0247571	15.1036	19.6183	12.4832	3.52315	2.98864	8.03078	2.64423	0.184002	13.2527	10.9036	4.27084	15.9803	0.0943309	11.9501	25.2683	52.19	7.18067	3.13635	19.4866	0.0422688	7.61731	19.2382	0.217018	5.18787	288.79	23.2847	8.58027	9.43348	0.0861732	1.52754	7.93982	11.3646	32.4567
999.4059@5.05	5.38826	16.1869	23.84	8.99337	0.504679	12.1341	27.7436	12.5665	0.417644	84.8471	7.63789	0.947295	3.60162	9.70582	0.0743514	0.308779	8.75045	15.3765	16.3949	6.97592	4.81872	7.42148	3.66796	0.60159	4.18473	7.17833	6.02603	25.9971	0.688598	18.8534	18.4096	84.0863	7.96972	1.37839	31.3282	0.104167	17.6751	19.5348	0.040301	8.47622	384.47	16.7188	9.22252	19.7767	0.567535	2.27623	10.0057	9.19077	36.699
367.1383@1.54	9.01067	46.5233	42.7085	27.4207	0.0276952	18.2059	46.8749	46.6305	0.030916	100.641	14.5792	0.845903	10.401	4.27936	0.0480272	0.00679302	18.708	33.1283	44.7661	3.99902	5.67588	14.9626	4.50668	0.124427	14.3781	28.3925	9.07143	31.1382	0.022829	22.7621	67.7137	112.026	15.6001	11.1534	51.1605	0.00837468	16.387	30.8499	0.151598	9.15865	537.579	40.6208	18.926	20.1733	0.0108429	0.959292	18.4289	20.0026	58.5017
835.6054@17.54	3.66614	24.5749	24.3692	8.34361	10.3317	8.69108	22.9446	29.7989	3.08739	68.0642	6.04678	4.85509	3.17735	7.99462	5.84683	2.58848	20.5404	16.8126	14.7049	4.68238	3.1191	7.23944	1.84853	3.81284	12.7784	14.0956	4.08169	14.4638	5.70696	9.78473	27.2202	56.9723	8.12596	3.42738	23.6899	4.42483	9.6776	17.987	5.68933	4.79099	304.479	18.9784	7.06108	11.0601	10.3185	3.6774	7.19704	8.77905	35.964
758.9582@4.43	5.96923	34.6024	21.6199	11.0337	0.0301591	11.4236	27.2637	16.6227	0.0277163	63.5501	7.84226	0.105475	3.69245	2.41311	0.00513941	0.012666	7.26011	10.1922	10.4542	2.87093	3.69296	10.4647	2.24573	0.0510002	11.7515	11.5102	4.96667	33.1232	0.0464593	15.2426	27.5883	71.7613	7.08729	2.2315	32.8117	0.0252561	16.2507	22.2439	0.0200673	4.86638	295.377	12.329	13.3924	20.8794	0.00909893	0.304989	9.6858	12.1217	24.409
488.2497@4.48	4.51387	17.9247	20.3705	11.5555	0.183581	8.4101	23.9004	32.073	0.13825	57.0346	6.51702	0.727941	4.28757	2.00749	0.150827	0.0523071	17.1284	16.3572	13.9618	1.8786	2.29916	5.87451	2.30644	0.19038	14.057	8.27791	2.99549	10.4458	0.12158	9.51964	26.7168	39.2876	7.21592	4.13913	17.0078	0.0506588	4.64126	13.1964	0.26507	5.37741	356.586	21.5697	8.7735	5.14165	0.150678	0.581438	8.73243	11.6932	32.6024
1507.1531@6.41	0.595714	5.6315	3.62004	1.52363	75.2005	1.08208	1.14055	1.71035	33.676	8.32942	2.05587	28.4434	0.1601	10.0266	24.5274	23.7795	1.22814	0.323877	0.50656	3.56195	0.760706	0.591178	0.216718	47.4404	1.32781	3.23719	1.04615	3.66789	59.943	1.51033	1.83045	6.51098	0.490099	2.43342	3.13286	5.11388	3.72729	4.22859	17.8853	0.526195	23.6817	0.793569	0.838635	1.94709	59.4604	6.12141	0.410691	0.398274	2.68261
429.294@2.15	6.15137	34.8052	32.628	16.7181	0.0031305	14.3475	36.6646	37.9592	0.00346973	79.8451	9.81336	0.112376	7.2117	2.4179	0.00175611	0.00218611	19.3446	23.293	30.6905	2.73445	4.11214	11.2622	3.22806	0.0163845	20.9896	15.7488	5.9539	21.6473	0.00224174	15.5931	39.2217	83.0886	12.6985	4.61037	38.3571	NaN	13.9208	27.0138	0.00745877	5.91757	478.353	31.6847	14.4171	12.186	NaN	0.54473	12.7074	16.3445	39.5358
1131.5237@3.12	1.65378	11.2194	9.78164	5.61746	0.00618868	3.48915	9.91773	18.1687	0.0236693	16.2325	2.31957	0.161631	2.06183	0.342694	0.0165247	0.00261125	6.63822	7.09035	15.3449	0.376431	0.948955	3.36439	0.810486	0.0111429	4.84006	7.09263	0.698395	5.40571	0.00702945	4.54248	26.2372	19.15	3.60954	6.05367	10.3957	0.00145968	2.41897	8.98807	0.0312632	1.46223	172.526	11.7675	5.08724	3.11754	0.0110471	0.195341	5.41171	6.99888	11.2386
600.6738@3.47	5.07404	31.014	21.9574	8.69226	0.0207956	11.6194	31.5851	18.2978	0.112335	82.8075	9.57585	0.678722	3.0329	8.9135	0.0335887	0.0115265	13.8056	9.35464	8.73967	6.49004	4.76443	8.63606	2.9962	0.010798	23.8033	10.0843	5.37517	33.0223	0.0145144	17.241	23.5491	79.2511	10.57	2.60629	33.0795	0.0546946	28.8356	27.7025	0.0293839	4.92953	467.887	11.2486	12.7384	27.0559	0.00762741	1.76255	7.78373	10.7431	29.6674
1026.5465@3.1	8.35471	48.9519	49.2243	15.8089	0.560395	20.7819	52.2647	48.1624	0.531935	143.03	10.826	1.77297	8.32775	7.51811	0.245049	0.325206	50.555	28.4894	29.3859	7.52911	6.97214	12.3945	4.28464	0.365839	23.9033	20.5001	8.1596	23.5791	0.501527	20.7496	56.8054	125.063	16.9222	6.26634	44.4506	0.304504	20.9903	35.4009	0.141961	6.68222	618.82	42.0505	14.8112	14.4246	0.343894	5.15509	14.0189	13.1449	73.685
677.3386@4.87	6.23981	36.1254	36.325	14.9703	0.450575	15.3481	40.6542	43.1768	0.418098	95.4366	8.49351	1.22228	6.87723	4.95488	0.269084	0.176138	34.4613	23.5564	29.6522	4.67511	4.90396	10.2807	3.25804	0.652875	22.3405	19.1519	6.74956	19.4817	0.552052	16.8998	48.822	86.9984	13.8097	8.43256	35.6545	0.179513	13.6378	26.962	0.939823	5.95304	499.817	32.6417	13.1461	13.2668	0.564197	2.80407	11.9719	13.604	50.5088
1570.7288@3.44	4.09849	23.4071	17.2291	6.43388	0.0171966	8.4061	23.3579	11.4554	0.039922	65.0405	6.76172	0.355488	2.54853	7.14139	0.00977412	0.00123716	9.78792	7.32335	6.78518	5.48904	4.15535	6.64916	2.2409	0.0130133	13.6091	7.6247	4.22626	29.0684	0.02375	12.9809	17.1979	64.9114	7.30606	1.21125	27.7094	0.0296901	25.8196	25.3508	0.0106244	4.47834	379.048	9.14898	10.9117	22.4351	0.0128069	1.05107	7.15643	8.99187	24.0141
1002.3596@5.51	3.5806	17.6266	8.77301	9.50297	0.0162428	5.99464	17.7835	3.24057	0.0951406	32.9806	1.25927	0.280377	3.77783	1.66994	0.0976661	0.0428816	23.245	12.0701	9.66427	2.19935	1.37142	3.12193	1.43986	0.173733	11.1101	9.87595	1.48612	7.4378	0.159493	5.75137	23.8141	48.7321	4.96023	2.34146	14.5934	0.20882	6.6327	9.70688	0.14555	3.5553	105.982	18.3625	5.58507	8.85167	0.153416	0.285805	2.58408	6.87902	61.0881
654.348@3.01	1.67567	13.7852	16.0391	7.61465	0.108124	12.3221	3.79323	19.2023	0.0372467	58.6439	5.3845	0.682134	1.60791	5.68106	0.0234866	0.00707921	12.2192	11.3284	7.51303	1.69531	4.49656	6.19828	1.39245	0.0788878	10.7135	8.36705	2.60206	11.643	0.00642706	16.0897	26.1907	63.9252	8.39709	1.53429	17.1923	0.0186102	10.5354	34.0705	1.00157	4.3475	402.48	5.38312	6.71605	12.0533	0.00694635	1.45893	5.58146	12.0884	16.0605
1570.2157@3.44	5.15843	26.9197	21.9451	7.88532	0.0218208	10.97	28.1021	14.2509	0.0832197	81.7557	8.5833	0.672983	3.20567	9.8394	0.00987968	0.00605722	11.1828	9.50362	7.57138	7.37938	5.24861	8.16079	2.64455	0.0204354	15.4365	9.74489	5.25279	34.6393	0.0230883	15.9663	19.8175	79.139	8.939	1.31832	33.4135	0.0443767	30.4439	28.0926	0.0456584	5.50365	425.084	11.1067	12.3925	29.1967	0.022443	1.79247	7.533	10.1599	32.6408
1904.906@4.64	5.04893	33.092	19.671	10.0399	0.149645	10.6503	28.4895	15.9848	0.17741	64.7107	7.54006	0.465848	3.25571	2.06734	0.0942076	0.0613209	8.98608	10.4262	10.1025	2.02114	3.15128	10.2279	2.23881	0.166993	13.2612	10.5641	5.10936	27.707	0.143676	14.6996	31.0233	69.1633	7.95624	2.93941	31.4072	0.0888494	13.2592	21.0375	0.214469	4.16748	319.069	12.2158	13.1483	16.0652	0.0726194	0.587867	8.06733	9.98595	26.7571
441.7467@4.34	3.38006	10.295	15.1408	5.21401	0.260655	7.99468	44.1365	10.1535	0.308098	58.8051	5.05538	1.82228	3.76469	10.818	0.119552	0.086451	9.59182	8.7389	8.77563	5.66781	3.18029	4.79284	1.63017	0.235004	6.25344	9.93489	3.3436	8.61754	0.330114	8.21291	11.6301	45.4933	6.3266	1.04974	14.7996	0.313253	9.87896	17.1043	0.254112	3.79408	166.931	9.03612	6.21367	11.4901	0.122098	3.92881	4.81951	4.59169	27.4253
727.5514@17.73	2.58232	19.6026	15.3924	7.58578	4.93052	7.54305	17.4156	12.0673	2.82799	36.003	5.59027	3.2512	3.44195	7.64807	5.43768	2.68644	9.47007	8.53405	10.5479	4.0119	3.16858	5.31054	2.32255	2.07904	10.0593	11.7115	2.87137	13.5929	2.11417	10.2827	23.4224	52.0943	5.3484	5.69235	18.9238	3.59467	11.4185	13.0311	5.4594	3.21844	259.143	11.6412	7.43028	11.1431	9.72185	4.13088	6.40349	6.75656	20.2878
548.2452@1.98	3.75361	25.1495	22.7646	16.2591	0.00818884	8.89409	24.4498	42.4077	0.0012583	40.3908	6.43046	0.424644	5.24859	0.740807	0.00421177	0.00317263	13.925	17.8855	34.3113	0.652254	1.73848	7.38398	1.80062	0.0212662	14.1141	15.315	3.51993	10.0634	0.00281142	8.78038	52.132	39.4886	8.29468	13.4229	23.4453	0.00572554	3.38862	12.2718	0.0164868	3.11	303.731	24.7172	9.83102	3.61057	0.00698557	0.402166	9.62767	14.7811	23.2502
834.5772@4.36	5.62388	35.5911	29.2628	14.0162	0.00544223	15.1755	35.5101	33.8965	0.00604033	76.4857	8.07174	0.109952	6.17021	1.76499	0.00163276	0.00480403	23.871	15.8897	21.0125	2.21674	2.8352	9.1381	2.674	0.0169627	18.4728	15.2947	5.27077	16.5628	0.0277412	12.7543	39.5367	82.4916	11.2284	4.82931	35.4005	0.0163135	9.59688	19.1081	0.0169602	5.19443	355.781	24.4227	10.3043	6.75474	0.0162438	0.146332	8.60469	11.3165	38.0015
763.4574@3.5	6.39258	23.9849	30.3218	15.1784	2.03161	13.2678	28.8299	19.9469	1.7738	81.1864	11.6187	1.53665	6.66182	10.9801	0.31804	1.2129	12.2607	17.4785	17.2078	7.03792	5.68395	8.91237	3.19714	2.92355	6.86726	12.3404	6.76183	23.6105	3.36581	17.7422	22.2556	77.3164	8.14707	1.24	30.8845	0.255466	19.9955	19.9133	1.31745	7.25073	317.248	19.6046	10.979	26.0885	2.45614	1.6859	10.5471	10.7249	41.6624
998.5112@5.63	3.76031	22.2878	22.806	14.6953	2.34236	7.28066	19.5605	30.7935	0.678232	36.1935	6.50647	0.565359	4.20346	1.23524	0.439617	0.48432	18.2779	17.2376	26.1786	1.24754	2.41365	5.80812	2.47027	1.3149	14.2374	11.5098	4.6923	9.32435	1.44122	11.0294	43.7028	41.6982	10.3487	7.11852	23.8117	0.35622	4.2279	13.2794	2.03123	2.8791	408.024	22.1374	8.74119	6.18275	1.42413	0.469678	9.69678	7.7637	30.8053
2003.302@11.89	2.28694	14.1916	13.4956	4.72407	4.30791	4.15698	9.19069	7.13927	1.54605	26.5556	4.29261	1.99545	2.07989	2.45449	2.44765	1.04366	7.8164	4.72638	8.35959	1.3646	1.71936	3.61983	0.981487	1.51985	10.5448	6.76513	1.98982	5.91145	3.57447	5.34306	13.03	28.8808	2.92461	2.1652	10.1335	1.88116	4.72353	6.06856	3.39441	2.80882	132.481	9.32557	3.34282	2.90531	2.97556	2.08337	2.7531	1.4967	13.323
860.4102@4.51	4.87473	24.5234	24.5969	13.1191	0.132289	10.2944	30.5262	28.5643	0.261382	69.1083	7.84421	0.768582	5.47807	3.86476	0.070212	0.127352	9.07625	21.935	20.2274	3.12417	3.67124	7.58573	3.32586	0.386253	9.71812	12.4434	4.7566	17.107	0.352983	15.8803	39.5851	69.6294	11.3812	4.75548	28.4346	0.0977698	10.8676	22.8411	0.196865	4.82974	376.261	21.7712	11.4925	12.3408	0.260517	1.21763	11.1836	8.66363	45.5815
902.5292@4.45	4.53259	24.4909	27.3476	11.5527	0.062155	10.9799	25.3912	24.6882	0.253631	68.2808	7.4019	1.02847	4.21696	3.676	0.0409006	0.0304585	26.0849	16.9543	18.9777	2.89366	3.45945	6.48789	2.32325	0.0883936	14.6375	13.9802	4.69794	12.3675	0.0656193	10.1854	32.9157	55.997	8.45423	4.96731	23.7504	0.0233328	8.90831	17.4206	0.0980472	3.96629	352.624	21.8749	8.11716	7.00823	0.0469951	1.23917	7.51358	8.82685	31.9503
998.5151@3.46	3.61355	18.3192	23.1768	8.97646	1.56655	9.28874	26.0238	23.7678	1.16955	82.3129	7.45503	2.78342	4.1297	10.3558	1.14249	0.745319	22.4657	14.548	11.1589	6.03374	3.3474	6.56312	1.90539	0.519909	13.3601	14.4529	4.49442	11.2056	1.33636	10.0714	26.0194	54.5563	7.17696	7.21799	21.2919	0.5053	10.7542	18.9139	0.44214	5.43651	283.686	18.3098	7.56232	10.8337	0.777568	4.371	5.76125	5.11849	33.4036
939.7699@3.44	4.34636	26.8353	21.3957	7.59191	0.00877699	10.1296	23.3154	16.8542	0.022887	62.7213	7.8115	0.225832	3.08006	5.02073	0.00694648	0.00181735	9.13289	9.13875	7.6077	4.28598	3.07372	7.15602	2.11052	0.010526	20.1181	7.65923	3.77982	24.6228	0.00274715	11.1981	19.5742	53.9091	8.31887	1.58555	22.8242	0.00742572	18.9162	20.4585	0.0349092	3.68375	319.362	11.5337	9.01348	17.1042	0.00990491	0.746167	6.39589	6.88533	23.9079
709.2748@4.62	2.98429	18.4472	20.1306	6.11875	0.0579314	8.61441	22.6044	20.4524	0.0114191	54.7422	4.53314	0.138435	3.40038	1.81572	0.0496816	0.00759123	27.0412	12.0981	13.7774	2.36723	2.49748	4.94768	1.58404	0.0210119	15.3872	9.02257	3.41266	6.68597	0.0412917	6.60273	19.4536	44.7125	7.18953	4.0402	15.8554	0.0293446	6.16275	10.4482	0.0277441	2.08095	229.344	16.9599	4.84741	3.99004	0.0566339	0.662072	4.56537	4.81562	23.8207
585.2679@3.1	4.07731	29.5059	17.2997	6.51665	0.0163051	9.70278	27.7424	14.759	0.029634	61.7847	7.57907	0.0634186	2.57968	1.9041	0.00776935	0.00137035	13.4479	7.26576	6.90819	2.65923	3.00552	8.39842	2.42866	0.00175723	26.0068	7.32793	1.97288	25.1872	0.00871038	13.12	23.3648	63.3735	9.64163	1.88602	32.7525	0.015494	18.4991	23.9898	0.011692	3.24699	406.538	9.23106	11.2208	10.203	0.0285939	0.00404618	5.84176	6.47645	20.5482
831.5751@16.26	2.53146	14.0053	9.98392	6.49114	2.93579	4.5429	6.91227	16.1124	3.98587	18.3519	5.17828	3.40414	2.64628	3.92682	2.83762	2.30315	5.36556	9.60641	6.39758	2.45025	3.49283	3.02919	1.60787	2.50633	7.04893	7.24671	1.81395	7.29768	3.51041	5.81143	14.5738	15.792	5.85694	2.03408	8.96197	2.05055	9.8377	9.18791	5.16183	4.21495	148.543	9.86777	5.97441	8.24177	7.07792	2.09945	5.41009	4.65045	15.3861
807.3656@4.63	5.22636	16.3374	16.7067	11.0689	0.118502	10.2269	27.037	10.2373	0.14499	74.4843	7.46794	0.854648	3.60506	7.0133	0.0695513	0.0123405	13.9897	13.8694	18.1009	5.31059	5.19617	7.7253	3.96934	0.0994213	3.42557	9.56229	6.94655	21.1384	0.0410139	19.4166	22.7899	82.8033	8.49407	3.61139	32.7051	0.101532	15.1737	14.7616	0.111843	7.55865	385.131	16.2735	9.43678	17.0959	0.0350463	2.51749	8.14918	5.71894	35.7881
2089.1545@6.53	4.75445	39.4186	10.6442	9.11406	7.39861	4.26526	9.8784	10.2858	4.43027	28.2386	14.7526	8.90707	1.43361	16.1968	2.93145	2.6862	10.3591	2.77505	4.47162	9.99425	2.53835	3.80315	1.56578	4.8945	6.88817	3.56153	6.59595	16.5514	5.82843	7.16948	15.7774	53.2159	3.38446	0.665443	18.457	0.635866	11.0125	17.5663	2.55322	2.34906	170.731	9.15371	6.35008	6.94407	5.30114	1.87879	3.91243	3.88557	11.6387
328.1427@3.09	3.94662	19.4366	22.6594	11.5595	0.407415	9.8552	24.0241	35.6694	0.644933	65.3386	6.89171	2.50615	4.00361	3.56035	0.277535	0.0376695	18.084	16.7214	15.6123	2.97318	3.32722	6.40544	2.13049	0.242061	12.8084	13.0253	4.96161	14.7945	0.102544	10.4807	26.4688	51.921	8.91559	4.01011	21.6968	0.278418	10.512	20.5931	0.264307	6.31786	324.729	18.0628	8.51841	9.09223	0.120659	1.50287	7.45013	11.3005	33.7101
1085.596@4.89	4.56172	20.8761	20.9026	8.77182	0.00628711	9.35299	22.8045	15.1032	0.00658713	59.0003	7.30807	0.0110993	4.54532	1.93608	0.00186217	0.00590521	15.8603	12.9295	15.902	2.54847	4.23276	6.38107	2.99334	0.00248104	13.6577	7.89628	4.60528	17.4224	0.00739503	13.0227	19.7395	68.5765	10.0794	0.36706	29.3962	0.0240273	12.0568	19.1437	0.00484659	5.03193	483.619	16.3408	10.6224	10.2017	0.00962167	0.25507	9.26632	7.14183	33.4581
677.3801@2.68	3.65244	21.4588	17.4497	9.90897	0.109246	7.59272	19.7295	19.1684	0.0800867	42.2867	4.599	0.121003	4.02507	0.713964	0.0206595	0.0733456	8.60895	11.535	20.7377	0.941889	2.04407	6.43826	1.6532	0.265016	7.83218	10.3628	3.63155	12.1348	0.211668	9.578	31.7031	43.1598	5.8777	5.34206	20.1135	0.0110649	6.0124	14.2774	0.141407	3.3818	248.068	19.2641	9.51995	7.71212	0.148978	0.190037	8.56128	9.53898	24.6101
705.0089@5.2	2.96956	22.6914	6.53044	18.7157	59.0506	3.16974	6.27496	17.5267	25.2453	28.3759	20.1041	30.1399	1.51916	24.5123	24.6102	17.4759	15.1103	4.71573	5.61061	16.2516	2.7982	2.81204	1.60685	26.9156	5.80511	9.70096	10.1793	10.9854	35.739	6.12976	26.1829	32.1735	3.12327	3.10748	11.8462	2.94693	9.79485	28.8768	14.015	2.86877	202.557	10.6248	4.84867	10.2281	44.8778	4.57181	3.48876	3.93708	15.9466
144.0894@2.63	4.48734	23.6076	22.9353	12.6408	0.044828	9.46136	24.3628	28.2621	0.0470801	53.0352	6.85214	0.221851	5.09874	1.90237	0.0137267	0.0493999	16.862	17.0834	23.2346	1.96286	3.15462	7.39348	2.4123	0.204827	13.6936	13.8259	4.71012	14.5804	0.166057	11.4449	36.0766	56.5982	9.51508	4.79025	27.5831	0.0128302	8.71414	18.0133	0.0395765	4.44076	364.288	22.3879	10.5142	8.71825	0.0564632	0.412589	9.73697	10.9996	30.9687
449.246@2.95	12.4327	65.9626	49.1601	28.1554	0.151863	24.0241	58.7106	47.7274	0.183298	127.832	15.9416	1.05645	13.1902	7.42106	0.0856405	0.0265992	20.9489	32.5579	50.9604	6.39247	7.45599	21.5615	4.97977	0.213781	20.6993	31.7687	10.2976	50.8758	0.114879	30.0008	66.8159	148.431	15.7157	8.78443	65.2592	0.0585094	25.5321	42.4167	0.792597	12.2165	652.913	46.8064	25.9125	33.4547	0.0599529	1.90467	24.094	29.3942	69.4838
739.3749@4.74	4.93027	23.6623	29.1437	13.0715	0.235606	10.8614	32.8168	36.2067	0.197341	89.1904	6.2144	0.901134	5.22758	5.0632	0.135433	0.0901314	19.8969	21.4161	18.7573	3.79409	3.08835	9.11812	2.68785	0.235872	18.5026	12.158	4.94943	16.5147	0.289582	15.3827	33.7363	74.3001	8.73004	5.54992	35.9084	0.108518	10.1791	19.425	0.384953	6.49309	438.776	25.7932	10.776	11.9557	0.364787	1.43692	8.79015	12.7142	42.9798
682.4221@5.47	2.95041	8.94128	12.2171	5.5113	0.0411979	6.91305	43.3995	12.7632	0.0459134	37.6601	3.98124	0.202518	4.18618	3.8754	0.0264996	0.0173891	11.407	10.195	11.0198	2.92483	2.87921	4.243	1.75469	0.0267583	2.20123	7.71711	2.86973	7.03485	0.0434693	7.98193	13.1724	39.5578	9.18678	1.48708	13.8205	0.0545502	5.34536	14.3793	0.0407163	2.56151	171.918	12.576	7.02469	6.1318	0.0616978	0.963563	5.63408	5.30866	30.3286
462.2827@4.98	3.02022	19.4942	18.6124	10.8083	0.0947301	7.18504	18.2966	25.0378	0.0625765	36.9608	5.02814	0.5334	3.70128	2.32915	0.0893019	0.0325925	9.87277	17.0593	17.3503	1.98145	1.90298	6.34601	1.76309	0.119418	8.94539	12.9949	3.58328	13.7633	0.0664428	11.0232	35.183	49.2694	7.45964	6.07155	18.8519	0.0704318	6.08757	13.7151	0.101117	3.16956	272.145	16.3118	6.49503	11.6745	0.0404875	0.959189	7.61848	8.23168	26.4289
343.2717@6.52	0.573474	3.79303	20.5396	0.841538	4.58886	1.3063	6.7757	40.8788	0.469814	37.4193	1.44017	0.78471	0.737399	1.18192	0.423206	0.488273	9.38212	7.61084	5.96244	2.08822	0.534767	2.09797	1.596	1.52747	0.656144	2.15624	1.8608	12.0057	3.7269	2.2587	10.3644	13.2826	3.27418	0.768165	5.53884	1.06312	3.32195	10.3954	2.34449	1.71345	234.398	7.98173	3.82255	6.48054	2.58266	1.21969	3.83525	4.86059	15.7965
976.1011@3.09	3.21363	25.124	14.7449	6.1214	NaN	7.91257	23.7456	14.0644	0.00322967	51.4228	5.48082	0.107937	2.14682	1.29588	NaN	NaN	10.7037	6.55291	6.54473	1.74732	2.35546	6.88778	2.02643	NaN	20.8328	6.25766	1.78456	19.7224	NaN	10.9452	26.2357	52.9963	8.12437	1.81486	25.5546	NaN	12.3658	18.2781	0.011234	2.56133	333.319	8.73934	9.57272	7.40572	NaN	0.212233	5.14966	6.44474	17.3884
685.4045@3.54	4.64143	27.9628	36.5546	11.5469	0.183205	13.2178	30.4965	25.4606	0.266508	93.5155	10.2457	1.78934	4.96803	7.7877	0.108317	0.0400351	27.6615	17.6335	13.6192	6.58665	4.56465	7.79708	2.65913	0.0329875	15.1814	13.505	4.03627	15.0703	0.107179	11.4633	28.3124	74.7176	8.75739	3.90923	27.4233	0.134208	13.3925	16.5553	0.125819	4.6396	378.493	23.522	8.07562	8.87554	0.0894576	4.3839	7.20383	7.57169	37.7238
378.1958@4.16	2.12487	6.6114	9.70308	6.33368	0.0118486	4.47648	15.6479	13.4347	0.0298138	42.7556	4.33509	0.399933	2.03612	3.65556	0.0130352	0.00109907	13.4307	7.86781	0.557871	2.52118	1.65334	4.35362	1.39371	0.0296537	11.3573	5.91759	2.20332	12.5149	0.00757397	7.68423	9.09128	39.6084	4.37775	0.990587	16.7067	0.0227047	4.71109	3.6076	0.0402579	2.67759	173.401	9.80482	4.10168	4.44517	0.006589	1.14541	1.61885	0.401296	21.7221
810.3778@3.19	5.71866	32.7982	34.6209	26.9503	0.129583	16.7168	33.7743	137.24	0.176122	80.6396	6.00703	21.716	6.53561	5.99506	0.0200137	0.0124096	16.0011	16.6583	17.8117	1.7663	5.22857	8.04447	2.88805	0.0660675	15.5628	15.3942	5.2639	16.3631	0.0352752	13.8138	310.78	104.023	11.4545	3.3521	35.3412	0.370894	68.0333	120.857	0.0103097	5.31727	293.347	22.2282	8.3575	2.26501	0.00379193	1.05425	7.05703	8.17567	45.1734
640.3262@3.47	2.05405	8.33823	19.1753	4.33111	0.224015	6.70349	11.0877	11.572	0.312721	57.3892	3.61996	5.13217	1.43511	7.09341	0.110316	0.0535993	8.5081	4.68055	4.49628	2.66516	2.66866	2.60372	1.03551	0.133049	4.73242	4.76321	2.77383	10.3265	0.17704	6.2964	7.72395	25.4674	3.86046	0.485433	12.3538	1.29105	10.5858	13.2169	0.19899	6.96427	177.78	5.14963	4.80095	6.62172	0.29961	6.16639	3.77098	5.73109	22.9699
545.3066@4.31	7.56898	33.0763	40.3921	16.6595	0.148818	17.0814	39.2872	46.6364	0.330156	107.903	10.3562	1.51772	8.04837	7.49809	0.143438	0.121791	26.7131	26.2713	31.6088	5.19143	5.54772	12.5914	3.82591	0.45489	17.5318	18.536	6.86454	25.3165	0.461893	17.9375	47.4699	91.9339	13.054	3.16224	40.6261	0.0807596	16.5802	28.7363	0.160803	9.0483	518.598	29.2561	14.4968	17.9955	0.358966	2.64519	13.8488	18.376	55.0493
1011.6303@5.67	5.5212	36.1425	18.5134	12.226	0.339401	8.30614	23.5984	12.2635	0.226606	40.6721	5.30276	0.136631	3.92754	0.650152	0.0595665	0.174447	5.85399	11.057	14.1177	0.900574	2.00834	11.1084	1.58279	0.494538	10.6316	11.2554	4.50015	23.6306	0.54532	12.4424	36.2589	55.1522	6.12073	4.38951	33.379	0.0639004	5.60198	13.9316	0.291888	2.97057	210.007	15.0989	12.9296	9.6251	0.365808	0.0977376	9.59311	9.9521	20.0766
1122.0764@4.47	2.95521	19.6845	15.9596	8.57989	0.168298	6.03468	15.8545	19.2344	0.0332471	27.4548	4.0755	0.0898525	3.62096	0.429159	0.169117	0.0132747	9.91555	10.354	24.0711	0.587627	1.52892	6.22412	1.47704	0.0541053	8.41562	11.5067	2.84654	8.73093	0.032686	7.28999	32.665	31.867	5.52728	7.87483	19.0386	0.0828562	3.03298	9.08837	0.0200047	2.39365	282.265	20.3503	8.84184	4.69612	0.0163106	0.153686	9.4596	9.85002	22.5075
868.3848@3.5	1.88828	7.61148	14.6999	3.94821	0.522358	5.83269	9.43899	14.0837	2.05688	52.3949	3.75068	6.7149	1.27062	6.41154	0.360209	0.00924492	9.07474	6.33908	4.35402	3.27131	2.8087	2.50873	1.00555	0.0145733	4.71555	7.97521	3.48584	11.8183	0.0342465	6.24108	5.67045	26.9291	4.62394	0.629371	11.0704	1.62199	10.9147	15.9363	0.0148991	7.42596	210.578	4.50481	4.64179	8.75319	0.373673	5.68	3.8809	6.5596	23.5293
563.8622@3.44	5.11203	32.2645	25.9228	8.92045	0.0216013	12.2121	27.9628	19.5403	0.042558	75.9926	9.34759	0.338505	3.55715	6.4546	0.0170448	0.00429653	10.8387	10.3784	8.64914	5.2693	3.71525	8.5553	2.48169	0.0156839	25.2036	9.07243	4.47126	30.445	0.00443918	13.5713	22.5753	65.7671	9.89859	1.85843	27.727	0.0222622	22.7483	24.4466	0.00546447	4.35869	380.497	13.4365	10.7203	22.5654	0.0132788	0.956621	7.39513	8.95796	28.0548
593.2906@5.16	4.4059	19.5707	24.8133	9.19908	0.208045	9.00711	24.3251	14.7465	0.596229	76.5594	7.10639	7.7919	4.17848	8.81228	0.0852727	0.0152319	13.0458	13.609	11.4071	4.26405	4.02968	6.55674	2.52658	0.0335089	11.917	9.26668	4.15288	16.1575	0.0597082	12.0708	20.3335	57.4011	7.10438	1.90921	21.4678	0.0370641	13.8129	13.8552	0.327342	5.2117	237.166	14.6666	6.70762	10.9381	0.250438	5.6625	5.51268	7.09547	32.5681
1126.4854@4.94	4.04871	16.6984	32.4265	10.7054	0.05138	8.06208	28.0164	16.2263	0.0754508	60.2629	6.2536	1.26863	4.71447	7.2759	0.0326199	0.00359763	22.974	10.118	11.8649	4.52556	2.83267	7.45187	1.89331	0.0109123	11.867	9.98751	4.63676	9.68165	0.0169359	8.56456	21.9243	75.3502	6.46284	2.05256	23.7572	0.147512	8.65438	16.7366	0.0294205	4.06421	273.449	18.5639	7.42763	7.36412	0.0484517	3.66551	5.55583	7.53896	36.26
157.0857@2.13	5.45961	26.5491	24.8673	15.7196	0.361242	10.3917	26.673	26.1363	0.218816	60.4264	8.4808	0.484471	5.98629	2.96494	0.0941053	0.147015	11.3302	20.3965	23.7894	2.70562	3.8872	8.5209	2.79118	0.43638	8.9926	15.1499	5.9357	20.0462	0.430179	14.382	37.9664	68.8278	9.7846	4.20291	32.2261	0.0618119	11.3999	21.0402	0.694669	5.46357	332.281	22.1163	11.4654	13.0724	0.324313	0.660552	10.852	10.8281	34.893
1009.2699@4.82	5.62725	32.6663	19.5527	7.72731	0.0538418	9.33712	22.2387	11.6105	0.0483561	58.0977	6.11552	0.24083	3.55774	4.22757	0.00244856	0.0177447	6.46635	8.61355	9.15249	3.58576	3.64131	10.0373	2.0235	0.0379366	9.8659	9.41256	4.54939	35.8759	0.0575687	14.1191	21.4323	65.691	6.14339	1.73715	32.7465	0.0144825	16.869	21.2465	0.0205168	5.16983	278.567	11.8208	12.8502	20.3304	0.047422	0.655792	9.00556	9.09192	26.019
518.3941@14.44	1.36139	6.29532	25.5583	8.29939	4.91482	7.24306	48.6584	23.2051	2.36406	70.3363	3.5595	3.25098	2.66133	3.7398	2.76473	1.65958	8.65467	6.829	4.35031	3.28018	1.73798	5.88147	0.986955	3.0922	12.9157	14.3276	3.51734	10.4928	3.90227	26.9209	26.538	12.1351	5.43508	2.43534	16.7297	1.60592	10.1022	9.86858	2.17449	1.91097	218.161	5.66948	9.59228	6.75325	2.47638	2.07609	2.42495	1.65557	14.7943
563.4623@3.44	3.51606	22.7491	18.184	6.33662	0.0133085	8.489	19.4624	13.5361	0.0285739	53.5044	6.28668	0.237683	2.52383	4.39763	0.00524674	NaN	7.85965	7.43311	6.21582	3.72278	2.5682	6.04654	1.78475	0.00429328	17.6418	6.24509	3.00763	20.7509	NaN	9.6395	16.3628	45.5727	7.0657	1.37101	19.2864	0.0101018	15.6466	16.7621	0.00651193	3.00314	274.671	9.55086	7.44218	14.923	NaN	0.678581	5.09736	6.18788	19.5926
790.4293@4.54	2.84266	17.6285	14.7168	8.81583	0.0927395	5.78425	15.474	22.5369	0.110668	29.9554	3.77527	0.303289	3.31285	1.04083	0.0326592	0.0618348	10.7944	11.4086	17.2354	0.993546	1.72221	5.06896	1.48106	0.20298	8.61633	10.5559	2.94907	8.8486	0.158139	7.48366	31.8495	32.453	6.07584	5.6888	17.8186	0.0258072	4.90676	13.1519	0.100064	2.42344	247.082	14.6271	6.96878	6.38902	0.141842	0.303419	7.07632	8.19473	20.8658
453.2864@11.97	4.61584	15.0074	14.2681	5.02968	6.27768	8.49871	13.6831	12.3953	2.57993	49.9366	5.49975	3.26699	2.21926	3.21015	4.881	1.6937	11.3695	7.2285	11.8407	2.26175	2.21676	5.09406	1.23546	1.94559	8.43753	8.88651	2.59367	8.1773	4.18074	7.01555	14.0312	53.3752	3.94524	2.40386	19.032	1.88285	7.00033	16.8351	10.5391	6.46691	178.572	10.7599	7.27076	7.44038	7.67873	4.52834	5.83223	4.5077	15.2329
1047.4817@3.44	5.33168	29.3847	22.9406	9.31184	0.445893	11.7362	30.7724	11.5442	0.76408	78.2135	9.00682	2.05185	3.52501	5.16781	0.49382	0.0699148	11.6942	10.9684	9.07824	7.19236	5.13402	9.02268	2.76597	0.0885215	16.1144	10.6199	5.48562	32.2339	0.106311	16.8067	23.0952	81.6323	8.97568	1.88732	32.9732	0.549994	27.8939	25.2387	0.172325	5.54668	426.017	12.5909	12.3861	23.4789	0.250641	3.12735	8.01673	10.6789	34.3014
702.341@4.48	5.57501	32.1677	19.2202	7.09089	0.297777	12.7063	30.1902	8.63013	0.0380121	71.3424	7.22563	0.310232	3.95332	4.21222	0.152959	0.157706	3.62618	9.88814	6.88223	3.57005	2.62131	10.5875	2.11922	0.116547	3.23576	7.83584	3.45846	33.3219	0.242189	10.7772	16.034	61.1617	5.7923	0.776557	23.1026	0.0289981	16.8471	18.683	0.297841	3.7272	114.838	8.94715	9.98136	20.5111	0.574412	0.386144	5.93647	5.79411	25.5867
899.9737@3.44	0.814358	5.98483	5.7308	3.09757	0.048228	2.1533	5.35982	10.1302	0.0146254	9.65501	1.25388	0.297621	1.13256	0.0933953	0.0506729	0.0194182	5.38032	3.68465	9.51772	0.15507	0.50893	2.12346	0.380989	0.108841	5.90046	4.4603	0.831071	2.40729	0.0254992	2.00566	11.5854	8.68155	1.83598	6.8296	5.93458	0.00492635	1.09402	3.45206	0.0904177	0.675821	82.143	6.60736	2.44458	1.30782	0.0378464	0.190879	2.45985	2.54989	6.15686
1014.9807@3.43	4.09694	16.6226	10.5592	7.43091	0.0048805	7.50061	22.8391	4.05192	0.0421452	59.7985	5.63931	0.46047	2.98655	4.53556	0.0038795	0.00122848	11.0123	7.09225	8.75235	3.88515	3.7407	7.16963	2.21184	0.0210313	5.36188	7.27088	4.47252	19.219	0.00134535	13.0956	9.31231	63.0768	5.32174	2.81485	28.6519	0.010879	6.44824	5.65683	0.0105219	4.78917	239.316	10.2403	8.72415	18.3445	0.00243459	0.907244	4.66257	2.32111	25.0591
443.9089@3.03	2.84851	12.5813	7.58136	4.68386	0.0187723	5.0079	17.5204	4.89862	0.182657	31.4324	3.37039	1.5386	1.86956	4.35947	0.0453165	0.00122498	4.4166	4.87322	4.78223	2.16918	1.24912	5.40114	0.907954	0.0208979	7.27525	3.8378	1.75921	9.8067	0.0222205	5.31492	7.9687	29.9816	1.75957	0.937636	10.1047	0.00726228	5.52915	7.51465	0.00654878	3.01424	129.987	8.90217	4.46931	4.22518	0.00474636	0.838208	4.2351	5.69838	11.2249
689.3957@3.18	3.72837	13.952	18.8499	10.6421	3.79951	9.06657	23.251	107.75	1.0425	73.6714	2.6533	22.7661	3.94309	3.00392	1.99797	1.25952	5.89795	12.364	11.0077	1.18767	2.7375	6.37502	2.6732	0.142139	8.94962	5.61134	0.749284	19.2544	1.60052	12.3548	120.346	60.6224	7.11333	0.832827	23.8485	0.901224	58.6097	64.2662	0.0776524	6.1928	263.533	15.2583	7.74209	1.0286	0.106308	0.795698	6.18339	8.02244	50.142
551.263@4.55	4.40291	17.6523	20.9764	12.7921	0.545107	8.38185	26.3186	23.4934	2.9731	73.4671	8.50712	7.82399	3.21782	10.5794	0.602389	0.0485646	13.0918	16.2886	11.9778	5.62499	3.85013	6.50635	2.64447	0.0508941	10.5341	10.3046	4.3383	18.0336	0.0824589	12.9574	25.6563	54.1572	5.68925	2.5071	19.1131	0.152493	12.6012	29.3699	0.0993733	6.03039	349.575	16.7426	8.52271	15.0416	0.55379	3.75707	7.61763	10.6157	30.8654
1084.7081@5.02	5.17257	32.4748	25.2996	11.4066	0.179944	12.4119	27.0325	8.54543	0.108796	65.1602	6.34446	0.16892	5.07389	1.89247	0.0207478	0.0659109	21.1735	11.9716	12.2239	2.32021	2.30445	7.83473	2.34595	0.15632	14.8751	11.1643	4.01936	12.205	0.170781	11.8403	22.7486	82.7916	9.48104	2.38555	30.1441	0.0296292	7.07146	12.4977	0.0396151	3.29096	225.473	20.3585	6.56159	5.14528	0.115425	0.275903	5.53215	6.9433	37.5187
1011.4905@4.34	6.60401	28.6972	30.9077	16.8296	0.575615	13.4998	30.281	25.75	0.562388	76.7346	10.2777	1.57461	7.20242	6.06629	0.173333	0.263957	12.9437	22.2576	25.2122	4.52968	4.28577	10.3993	2.94487	0.858793	9.31865	17.2675	5.99813	22.1713	0.766963	16.299	32.444	74.1075	9.38982	3.54132	31.5013	0.228356	14.4583	21.3029	1.13723	6.64161	292.352	22.9303	10.5445	16.5722	0.66652	2.02612	10.448	11.977	37.8332
938.5341@3.5	2.12904	11.2421	13.5758	6.51425	0.0220858	6.57659	14.8548	13.9877	0.0204794	38.3565	4.49055	0.658427	2.65093	4.83604	0.0468429	0.0498786	14.0003	15.168	8.09181	3.27311	2.29622	3.13613	1.39807	0.0915274	8.35504	7.48052	2.61017	7.00581	0.027369	6.61425	15.1379	34.0171	4.95366	1.99962	14.5345	0.0639964	7.93399	10.7739	0.0320478	3.14356	312.167	10.9833	4.96253	6.58713	0.0131608	2.11232	5.17947	9.82981	18.7259
1286.9644@4.62	2.44861	17.3216	15.1981	7.24823	0.010477	4.54749	7.35098	13.8413	0.0397213	16.2655	3.29153	0.0414759	2.12522	0.868341	0.0043383	0.00228781	6.60486	5.93584	11.5442	0.614018	1.90853	3.69042	0.563687	0.00420675	18.4522	4.69545	2.97172	10.4287	0.00416399	5.96038	18.7013	24.4532	4.56338	1.95597	18.734	0.0223151	6.40202	9.86996	0.0075617	3.98683	359.126	11.2118	8.59881	7.05691	0.00872155	0.473501	8.98676	15.5347	9.20573
830.403@4.93	4.51038	24.5913	19.4107	11.321	0.444278	10.7277	22.3746	24.6437	0.381367	71.7607	5.29259	1.79662	4.72904	7.36939	0.13544	0.21307	14.6258	12.5285	11.1525	4.05247	2.49436	7.8652	1.83081	0.541485	12.0171	11.1262	2.68689	17.3749	0.684056	17.3787	23.5847	65.1271	7.19791	2.38481	32.6929	0.212227	11.2352	24.3826	0.50142	5.90996	238.282	16.9147	9.42148	11.7331	0.553077	2.63041	7.51222	13.1233	42.5026
767.5589@17.14	2.35425	12.781	8.14721	2.07336	5.72503	5.45797	11.6682	15.8012	2.15008	62.0474	3.70954	2.74224	0.912304	2.99189	4.58007	2.12589	11.5327	10.8846	7.62306	1.38589	1.47442	3.53629	0.813784	1.66982	7.12353	5.3953	1.92386	4.53627	4.58293	4.15257	20.2336	29.0586	5.07188	3.6197	8.04542	1.36682	6.81282	16.274	11.2713	3.19924	142.482	10.0123	4.02613	11.309	6.78473	2.2062	4.29248	6.17075	11.4483
327.2164@5.48	2.5956	14.7386	12.1339	8.68818	0.00277722	5.07179	14.0427	16.2422	0.00659433	25.8829	3.73047	0.117276	3.1857	0.676143	0.00174962	0.00101351	7.66192	11.0025	15.9605	0.797674	1.37966	4.59061	1.13274	0.00242957	5.46251	8.29194	2.74368	7.05559	0.00234563	5.95187	23.1092	28.8935	5.4308	3.12481	14.4527	0.0230833	3.17372	9.20044	0.00616875	1.99076	151.036	14.0975	6.11645	3.8476	0.00689619	0.261388	5.79439	7.07865	17.0297
669.5877@4.64	3.72436	25.4827	29.5912	11.2706	0.0460932	10.0697	23.5352	28.8022	0.0118571	59.2773	7.41309	0.0660442	5.76336	1.75184	0.0204644	0.0129657	7.74325	21.0195	17.8608	2.28532	2.65466	6.30055	2.31532	0.0284886	14.2322	11.5747	3.65218	16.1046	0.0136056	11.5354	34.1985	47.9599	11.4803	3.6449	19.7353	0.00841126	10.9777	26.237	0.051186	3.57899	286.425	19.5675	8.74598	13.2147	0.0406635	0.237625	8.78422	12.4579	29.6577
262.134@2.79	5.46591	28.6304	31.3121	15.1061	0.452753	13.47	34.9366	32.2698	0.426564	88.1756	9.68977	3.58061	6.46392	7.55516	0.415089	0.166264	23.331	23.5555	21.1034	4.92132	4.07899	9.64313	3.14074	0.854923	18.0207	15.6468	4.8443	19.2522	0.555718	15.5672	33.0489	70.1333	11.3407	5.86011	25.7329	0.641928	13.2949	23.8096	0.709873	6.1255	369.521	27.0968	10.3377	12.8518	0.477418	4.07711	8.77069	13.3418	42.0523
668.6974@5.65	0.397699	2.11749	0.979271	0.385103	8.10921	0.523527	1.20967	2.22909	6.7247	4.62317	0.820853	4.18254	0.183376	2.55208	1.67742	4.60221	2.7387	0.776994	0.978867	1.21273	0.258449	0.319696	0.20191	4.82852	1.17402	1.83997	0.289675	0.840112	11.8541	1.07926	1.76846	5.292	1.30552	0.41914	1.72863	0.717664	1.40119	3.56827	6.33456	0.431629	29.6989	0.701442	0.415752	1.57362	12.2051	0.363372	0.315434	0.464008	1.77535
567.4219@15.2	6.51252	10.9297	25.5393	9.01662	6.14189	8.44303	10.5808	18.8721	6.05291	30.8623	15.4249	7.44688	5.68509	11.2901	6.36653	2.13895	10.4633	13.9316	9.70519	8.99804	4.46067	5.87807	2.75354	2.79619	5.31996	13.9849	5.27547	14.8498	4.52937	8.05151	27.3206	39.3037	11.9568	3.79131	16.0573	3.59628	12.3101	8.11187	5.32701	3.91774	245.716	12.7501	6.03011	5.025	6.39358	2.89033	6.89049	4.51184	32.032
699.4523@3.58	4.99522	22.4453	24.5191	22.9129	0.0117879	11.3616	26.4545	270.106	0.00229114	60.5924	13.3446	1.14472	5.82361	0.184366	0.0132667	0.0101789	6.09089	20.244	23.5357	0.726877	4.95985	7.82208	2.67145	0.0161458	11.9802	22.1592	0.00712216	18.5418	0.00915159	12.3831	92.9053	64.2728	10.0206	3.45609	29.2775	0.0218259	64.3284	110.295	0.0229484	5.37823	423.535	21.7735	11.9286	0.0913024	0.0302749	0.247802	10.8225	10.6937	27.3289
357.2875@6.84	0.435657	1.01073	2.84489	0.454876	1.14289	0.537284	2.19701	2.48383	0.389506	3.21045	1.29637	0.435002	1.01651	0.283425	0.183947	0.247519	1.9768	1.47696	1.34247	0.534651	0.43216	0.756124	0.605374	0.951639	0.520389	1.17428	0.958923	1.28521	1.00865	0.668087	2.24911	3.7035	1.11757	0.330585	1.31126	0.683693	0.48302	2.75981	2.58896	0.840502	23.5815	2.03486	12.6392	2.52055	1.18995	0.57997	1.18993	2.11034	2.29771
1027.5852@4.63	5.04386	24.3765	25.4936	9.61955	0.0423844	12.7485	35.3682	13.5442	0.0715472	74.4102	6.39262	1.1771	5.01003	6.91759	0.0280488	0.0137785	26.5446	13.0117	11.2567	5.64174	3.5315	7.10619	2.56899	0.0549884	11.8866	12.3953	4.45315	12.1081	0.0444244	12.8824	20.0901	83.8518	10.2211	1.68053	26.8853	0.0570763	10.7369	18.7629	0.035417	3.7129	229.258	17.0149	6.6176	9.16668	0.0244315	2.40756	5.35459	6.39601	46.4117
1028.6131@11.89	3.10103	18.5847	18.0307	6.91109	6.14933	6.20662	14.0972	12.2301	2.46017	40.1752	5.78417	2.94652	2.8864	4.12308	3.6098	1.74521	11.141	7.42031	11.7052	2.47284	2.46957	4.81049	1.40221	2.37503	11.6036	9.89979	2.78687	9.20715	4.89073	8.06999	19.2723	40.7533	4.47037	3.23867	14.7353	2.91011	7.61907	10.2713	5.04866	3.92044	197.245	12.0728	5.1766	6.39546	5.29594	2.83093	4.52305	3.5933	20.1399
757.422@4.8	5.93074	31.9643	27.7894	17.6716	1.64536	12.3965	32.0539	36.581	1.47157	69.393	8.18773	1.83974	7.03344	3.70369	0.389715	0.855971	17.3263	22.4956	36.0646	2.56412	3.71129	10.2826	2.98807	3.08659	13.7046	21.7466	5.97419	19.3731	2.36473	15.268	50.8808	74.462	10.7324	11.0755	37.5365	0.202038	10.5915	23.0872	1.66482	6.31919	434.025	30.2882	13.6243	12.0849	1.74619	1.16405	12.887	14.8732	40.9559
513.3623@4.36	4.11656	20.9843	24.0673	12.0714	0.166311	9.85295	23.7532	27.1757	0.112331	62.7332	6.11874	0.835604	4.40787	6.08212	0.0545129	0.050497	15.3788	14.963	6.33816	3.41749	3.50079	6.81106	2.13449	0.294828	11.7316	12.7919	3.88553	15.2063	0.167244	13.8976	32.5276	47.1487	8.24497	4.84188	24.838	0.0471894	10.1659	20.0759	0.0973061	5.48726	320.547	18.3695	9.63023	10.753	0.141737	2.38386	8.29966	12.3981	33.8836
1011.0613@5.67	5.48427	35.3705	19.4977	12.1349	0.2974	9.03123	24.0411	13.2214	0.275386	46.2899	5.34065	0.176545	4.13271	0.702845	0.0310632	0.187305	5.95855	11.9355	14.8466	1.04869	2.03953	10.8324	1.65021	0.536674	11.3434	11.7812	4.43506	23.176	0.551835	13.1699	36.5915	59.1265	6.37862	4.81962	34.3081	0.0530249	5.92113	14.1272	0.251711	3.24152	218.85	15.7097	13.7148	10.0865	0.367287	0.0947917	10.5831	10.5877	20.1026
709.3297@3.15	4.9701	29.2002	29.654	12.031	0.188083	14.4377	29.4479	28.0553	0.257293	76.2201	7.74097	1.72218	5.47482	6.26282	0.25641	0.0625191	27.7896	13.623	16.1677	4.86	3.30046	7.42932	2.40384	0.0720634	14.5255	14.1359	1.01039	14.628	0.0987243	12.3014	57.8982	90.0578	9.43289	3.89384	30.5553	0.166338	12.7962	22.0386	0.395009	4.66368	281.823	19.8556	8.07858	4.60506	0.0474458	2.3947	6.56462	9.90075	36.8481
705.3464@5.2	3.94841	25.4736	9.1829	20.2016	54.7221	5.70005	11.6279	23.175	16.2447	38.1739	18.4967	29.1294	2.11692	17.6121	16.0095	10.8682	15.1553	8.17627	9.07365	11.0135	3.15672	4.08003	1.91156	24.3861	5.37258	11.9888	10.605	13.4663	32.2386	7.84627	26.7483	45.1034	4.09242	3.60132	16.0942	3.76391	9.76259	31.0144	9.79587	3.59992	257.777	13.7125	6.68504	9.70025	29.0107	3.16305	5.36029	6.25284	22.6094
1113.4502@5.03	4.27325	14.3445	20.9747	7.43921	0.476198	10.3659	22.8855	11.7502	0.361397	70.1232	6.16026	0.759736	3.08535	8.09617	0.084491	0.257793	10.5121	12.345	14.0925	5.59921	3.88805	6.5462	2.74315	0.566551	4.72935	6.68327	4.88503	20.6417	0.648623	14.0717	16.1501	62.1275	6.87682	1.77595	23.3263	0.15894	15.9371	15.6711	0.0498436	6.83655	316.48	14.3715	7.24339	16.4921	0.504974	2.54659	7.42716	8.39157	27.5196
348.145@2.89	3.79657	11.8788	13.9092	9.42222	0.0288579	6.45392	22.1249	16.8697	0.202997	67.4188	6.84483	3.54374	2.72842	6.21293	0.0959643	0.00288494	8.10435	12.3718	8.42355	3.05263	2.54665	5.89409	2.02555	0.141048	7.85257	6.95438	3.56328	14.6575	0.109804	9.35408	17.5463	35.0797	4.52155	1.93555	12.2797	NaN	6.29448	20.3891	0.0147946	4.88976	201.027	13.9975	7.07637	8.61402	0.52576	2.45893	5.4571	8.50465	22.7998
1287.2997@4.62	2.25354	15.8306	14.7685	6.94327	0.00484958	4.19341	7.01924	13.7128	0.0226747	17.7605	3.16701	NaN	1.88206	0.929711	0.00153441	0.0042978	6.10506	5.47163	11.2183	0.573855	1.80771	3.67763	0.524636	0.0163134	17.857	4.7423	2.88217	9.89999	0.00569014	5.7703	17.2866	23.8157	4.34659	1.91503	17.135	0.0197466	6.40699	9.96445	0.0143599	3.99298	366.886	10.6303	8.28686	7.06628	0.00733566	0.532028	9.13079	14.5639	8.02019
701.7404@4.47	5.64167	34.9468	21.1485	7.73448	0.0140467	12.2508	28.5965	10.9439	0.0136211	72.6652	7.8126	0.242954	4.15663	4.15083	0.00772911	0.00557243	4.53242	10.0882	8.05451	3.73349	2.88843	11.2759	2.20505	0.0223015	5.23751	7.74354	3.69568	33.58	0.00649883	12.0074	17.4034	62.8249	6.50581	0.990619	23.7221	0.0229766	17.4296	19.518	0.115637	4.29188	160.897	10.2017	9.77136	19.8838	0.010705	0.300984	6.19745	7.41429	25.8461
184.1218@4.55	4.39484	21.8429	29.5364	12.8251	1.28415	11.1172	23.8217	25.0888	0.927067	71.3896	6.84232	3.83819	4.33733	11.603	0.383143	0.638179	12.7735	15.8438	19.3129	5.09259	3.68736	7.08109	2.88084	1.49839	11.1561	13.3872	4.69359	19.2167	1.56816	13.7745	36.4326	56.7401	9.64914	5.14709	26.4099	0.623333	14.511	17.4479	0.810812	6.95624	359.909	16.9076	9.6997	12.3921	1.92028	4.9725	9.06994	9.49945	39.6574
550.2749@3	3.74157	20.7259	16.2475	11.2586	0.160362	7.26388	20.1331	22.1794	0.0955271	40.3647	5.93156	0.360587	4.00588	1.83975	0.0455353	0.0373974	10.7476	15.7476	17.6524	1.62278	2.60007	6.40227	2.24719	0.128666	7.97222	12.2249	4.69646	14.2055	0.0774216	11.2552	37.1577	45.1526	7.77966	4.06895	23.1316	0.0362625	6.76827	14.5018	0.967006	4.00052	317.753	18.9287	9.40981	10.8921	0.115954	0.515685	9.76029	9.60565	31.9872
772.7809@4.62	2.48137	16.7733	14.8553	7.4295	0.00652723	4.52487	7.63695	14.1469	0.0419405	17.514	3.48312	0.0249511	2.0747	0.981906	0.0024393	0.00127063	6.93226	5.93611	11.8937	0.690793	1.98608	3.63165	0.568922	0.0102961	15.9183	4.8453	3.01353	10.4108	0.00872958	5.80146	18.4525	24.299	4.62733	1.93287	16.8523	0.0138848	6.73285	10.451	0.00382963	4.01931	355.893	10.2336	8.5062	7.60618	0.00831469	0.4488	9.04373	16.0275	8.9761
977.5148@3.14	5.9937	31.9593	22.4344	14.9859	0.00819987	12.5929	33.7516	16.9945	0.0581194	78.6566	11.8868	0.47293	5.65276	3.87489	0.00230545	0.000717421	11.7353	16.2295	18.9395	3.98923	4.35604	10.1066	3.34803	0.0134773	9.85394	16.7127	3.85357	25.7239	0.00784329	18.388	23.037	85.4065	9.73124	4.63302	32.9504	0.00397367	11.9544	11.366	0.0235607	6.65704	372.741	19.0934	13.198	18.5761	0.00842194	1.01875	10.3321	10.7203	38.0926
1070.4965@5.23	4.72175	17.7974	17.9561	12.4325	0.358819	9.40067	26.1222	31.8474	0.152605	57.5293	5.62165	0.281573	4.68519	3.72842	0.157354	0.104421	10.6583	18.8503	22.9786	3.01303	3.4021	7.84393	2.7477	0.199442	11.5133	12.5862	4.83661	15.1095	0.233071	11.7197	33.2214	65.3211	8.62382	4.82955	29.6445	0.111002	7.97316	14.6267	0.284922	4.67802	346.021	24.7709	9.63667	8.91685	0.275535	0.408839	9.14857	9.69498	45.0979
1492.6917@4.21	1.6109	7.0505	7.79868	3.57196	0.15478	2.64919	10.1182	4.96068	0.225495	32.0579	2.48015	0.945062	1.20062	2.32728	0.0994132	0.130521	5.3777	3.15633	1.25327	1.59303	1.43233	2.20359	0.760995	0.307065	5.63125	2.91571	1.32679	7.37081	0.306002	4.58987	6.21582	23.2103	1.8007	0.99505	9.07313	0.180528	3.1386	3.22924	0.311652	2.38338	118.324	5.68989	3.01495	5.91889	0.483648	2.26787	1.14298	0.617389	12.4551
1533.9221@3.13	3.25974	10.8737	14.8628	5.95908	0.0347502	6.39343	13.35	9.94007	0.0720706	50.2266	6.74773	0.528147	2.79803	8.32416	0.00192802	0.0220719	8.9725	7.94492	7.74102	4.96152	4.35959	4.50748	1.68565	0.00153901	3.42971	5.02733	0.189659	14.4997	0.0276414	9.30481	12.9355	42.7967	4.55836	0.385785	16.5218	0.0407618	20.0615	13.1859	0.00287619	5.83896	253.971	9.61621	6.55474	7.36973	0.0130987	0.756576	5.80258	4.19185	32.1649
582.2478@14.95	1.09594	5.22623	18.0849	2.49573	3.5847	4.27652	7.90913	4.04605	1.20311	28.0771	2.92292	3.66077	1.64481	2.18257	0.51278	0.790057	5.2446	14.9973	10.562	1.1849	3.03619	5.70454	1.69323	2.13897	0.136652	3.0014	1.77712	7.95541	6.90634	5.29709	3.58661	14.0388	12.4807	1.38771	11.0019	3.75157	3.94726	9.79146	0.28856	2.35339	337.764	13.6143	5.86473	11.4847	9.84219	1.52693	5.32397	4.80144	22.2734
682.4241@5.06	4.00159	31.5551	21.0177	10.0923	0.115409	8.54218	25.9985	31.8249	0.506781	71.0418	7.32232	3.50077	3.97779	3.37807	0.241315	NaN	17.9541	12.9416	13.1713	4.757	3.3965	6.28786	1.69205	0.0258511	16.7933	9.40622	4.88175	14.2398	0.049641	11.8202	25.4501	47.531	10.6097	2.9002	13.289	0.483663	10.8011	15.185	0.0264482	2.61203	308.7	15.1561	5.07115	5.52288	0.0191664	2.21179	4.83623	7.32839	30.4144
684.421@3.45	3.10806	9.01426	15.9488	8.80551	0.991492	6.43675	14.5481	14.2979	0.876101	45.0505	7.75619	0.702586	3.25019	8.48811	0.172632	0.537989	7.00959	10.8473	9.4321	4.02252	3.96323	5.38846	1.44572	1.6438	5.44879	7.76202	4.8731	18.4794	1.89012	8.62576	17.7995	40.2832	4.70959	0.719202	24.81	0.0716411	14.1633	8.49733	0.881353	5.00396	206.21	10.6428	6.92199	15.7075	1.3086	0.613545	3.45752	0.253897	25.283
1610.9212@3.6	3.26183	23.3702	14.3117	2.77642	1.12173	7.74107	12.3572	16.2497	0.406861	26.0857	2.72629	0.701947	3.11473	0.911323	0.859394	0.202601	17.6813	6.16255	19.6915	0.301506	0.264228	5.21363	1.46948	0.42217	1.05449	2.28896	0.90263	11.5469	0.817231	6.1153	86.2853	31.0486	3.81516	0.566972	11.9646	0.504842	32.4841	269.047	2.39719	4.99679	100.177	7.94197	6.46314	4.03823	0.578448	1.76336	14.2402	9.99875	21.6642
714.5663@15.86	2.92257	9.93236	17.0963	6.29179	3.73352	6.16565	17.4597	11.2448	2.35946	42.7522	4.86931	3.11118	2.59428	4.27023	2.6878	1.58318	6.80761	7.01224	8.33376	2.96852	2.1769	4.04891	1.42368	1.95673	6.18856	8.06881	2.67028	7.87072	2.42347	6.6762	13.3954	23.3798	4.3613	2.81987	10.8465	2.2352	5.72599	7.0564	5.50804	3.69129	148.288	11.4036	4.42655	5.2045	5.21679	3.69247	5.05682	6.34025	19.1414
1002.125@3.48	3.52759	21.7516	15.3724	6.18041	0.00786611	8.06793	22.0632	12.1365	0.0377249	58.0278	6.81073	0.336541	2.14527	5.81799	0.0043973	0.00143821	9.06504	6.74893	5.53908	4.35516	3.36123	6.03178	2.14554	0.0196189	16.0786	6.93894	3.91165	23.3315	0.00264661	11.9964	16.17	55.5892	7.59002	1.40658	23.3937	0.0233782	21.0179	20.0387	0.0150051	3.32153	327.522	7.93975	8.72675	18.8549	0.0233647	1.05399	5.23977	6.91631	21.3199
1440.6688@5.33	4.87246	22.709	14.8541	10.0699	0.0299794	8.69426	22.8848	11.5344	0.05059	51.1351	6.92754	0.0527255	5.16452	1.4087	0.0645149	0.0305613	13.5972	12.8835	25.484	2.32001	4.66315	6.96003	3.18246	0.0572783	9.42973	12.2119	5.49943	17.4693	0.0577724	15.4266	25.7418	75.0895	10.6154	2.39414	32.2633	0.00741785	15.1441	22.3606	0.0591012	5.38379	473.449	19.1459	11.3337	14.015	0.182693	0.168147	9.65691	6.01588	34.4708
142.0739@2.97	4.04551	18.6403	7.33533	10.6593	0.147189	8.48404	20.6999	21.7102	0.031179	47.9627	5.82379	0.236024	4.32175	1.57233	0.0331681	0.0393726	15.9612	14.6172	18.9358	1.94186	2.99461	6.33443	2.17189	0.166264	12.7648	11.9274	3.86772	11.9339	0.110368	9.4424	27.3326	48.37	8.43581	3.07681	24.4769	0.0487978	8.22277	15.7339	0.0427607	3.97789	311.435	18.2524	8.79965	7.57273	0.126109	0.360581	8.0143	9.34363	25.7079
1075.3696@8.07	2.6423	11.4698	3.78336	0.426799	0.13099	4.69862	25.7242	4.90195	0.0625811	14.624	1.91096	0.250417	2.22341	2.63457	0.0219834	0.0154738	4.71055	3.09235	4.75212	0.90344	0.699649	5.1821	0.716012	0.0216574	8.34857	3.00654	1.36424	8.33726	0.0356354	4.28234	3.52152	13.6039	2.62722	0.513534	11.191	0.066782	3.34881	3.64996	0.0580796	1.40637	73.4767	7.09986	2.6303	3.72554	0.00935137	1.10563	2.8199	3.39743	6.92559
1873.9252@4.64	2.98217	17.6547	15.3909	8.43082	0.072806	5.38761	12.073	14.4977	0.0450563	24.706	4.30916	0.0534939	2.7236	1.00235	0.030341	0.02451	7.55548	7.63312	13.7919	0.912479	2.22813	4.81411	1.03562	0.0551548	12.7262	6.62283	3.55481	11.6654	0.0512352	7.5791	22.2016	31.3824	5.41173	2.01603	18.9852	0.0178781	7.21481	11.462	0.0732941	4.02018	371.356	13.523	9.07628	8.14601	0.0556155	0.264547	9.31647	11.5085	14.9572
228.1463@4.38	3.82661	22.6224	19.8684	10.3057	0.159369	9.24917	22.8815	26.6285	0.108134	48.706	5.91864	0.777715	4.21465	2.81219	0.079089	0.0520195	18.2031	14.0676	18.0967	2.08281	2.51028	6.30729	1.91641	0.225507	12.4654	11.4941	3.78652	10.5221	0.161479	9.30903	29.2387	57.2744	7.76074	4.95951	22.7549	0.0552499	7.18663	13.0126	0.168104	3.25196	247.778	17.5242	7.02546	5.73449	0.154182	0.931075	6.7482	8.66243	25.1776
473.2384@4.14	2.05056	8.58342	3.5795	4.69202	0.0255371	2.57951	8.13073	0.712354	0.019932	12.6721	0.460187	0.120492	1.37875	0.350683	0.0180479	0.00712898	15.1578	5.56755	0.546344	0.495677	0.599247	1.5752	0.555367	0.107739	10.657	5.9475	0.802234	3.5082	0.0523917	2.56188	17.1862	27.1806	2.33362	1.87392	10.3726	0.0121725	2.78978	4.94523	0.101624	1.34579	50.7379	10.4371	3.00532	3.77245	0.0329527	0.0916298	1.01803	0.483188	35.26
358.2206@4.25	3.81806	19.8961	23.9288	9.24605	0.373663	8.7078	22.372	28.5843	0.312883	77.0697	5.71064	1.89691	4.28283	6.72152	0.182346	0.167543	19.2591	14.5564	13.7563	3.68362	2.91187	6.53068	1.91233	0.51745	16.4718	10.4363	3.78639	12.498	0.424871	10.8892	25.0311	52.388	7.05684	3.5461	20.8699	0.118192	10.3215	15.1131	0.333353	4.02738	244.924	18.3468	7.22581	7.34678	0.386812	2.59435	5.71998	7.04333	34.7127
1875.0325@4.36	4.89683	20.2253	18.6896	8.62709	0.0442231	8.78052	21.3095	12.5197	0.422553	59.0957	7.98345	1.79397	4.00789	8.69208	0.0843508	0.0352961	8.01359	9.41187	8.38403	4.6183	3.98218	7.47935	2.0257	0.104681	6.24022	7.65896	4.52843	22.9907	0.11415	13.1153	16.4855	57.9993	4.99128	1.036	21.2528	0.0548311	15.1386	14.707	0.0156726	6.66993	281.119	12.8566	9.4651	15.6647	0.134349	1.43998	8.55001	6.66757	34.8009
1503.8405@2.78	4.12082	24.5529	11.9844	6.98421	0.00374748	7.8378	19.8408	8.98189	0.00813593	41.651	4.93957	0.106488	2.85128	2.36489	NaN	0.00121614	3.93272	6.10869	8.27325	1.83325	2.0699	7.37726	1.26234	0.0192298	5.88069	5.306	2.92602	17.8535	0.0036171	8.82406	13.4268	46.7464	3.56092	1.0188	20.197	NaN	9.79307	11.9789	0.00286689	3.22445	168.416	8.31241	8.82075	10.6468	NaN	0.406637	6.75864	7.59585	14.5093
503.306@4.4	2.67828	14.8783	13.345	9.09378	0.564494	5.53845	13.5208	20.2348	0.28108	27.3864	3.72147	0.40117	3.04241	0.708988	0.193295	0.190992	8.75914	11.4484	18.3605	0.844932	1.796	4.45754	1.2679	0.598706	6.72673	11.016	2.8868	7.91947	0.605671	7.39312	28.9627	29.0781	5.31717	5.82104	15.5012	0.0529644	5.05474	13.2164	0.367362	2.47756	193.335	12.4632	6.45679	6.25523	0.874697	0.268545	7.02658	8.06974	17.8682
1354.6457@3.44	4.03425	22.8394	15.6142	8.07873	0.0021849	8.8497	23.1641	14.0334	0.00371909	49.9153	5.12318	0.265839	3.35859	2.01006	0.0143379	0.000989715	8.40019	9.29445	10.7285	1.93326	2.31832	7.74103	1.63241	0.00185861	16.2253	8.10213	2.76789	14.3832	0.00174392	9.17477	19.9094	47.7179	6.14433	5.04807	23.6984	0.0156672	4.14891	7.59552	0.00386821	3.27042	227.12	12.3191	8.9258	10.5363	0.00437349	0.328646	6.20283	8.01722	20.1101
1507.4873@6.41	0.38043	3.55626	2.21009	0.901845	51.713	0.688749	0.728952	1.42608	22.5558	5.3796	1.39513	18.2929	0.104418	6.68891	16.684	16.2533	0.995194	0.208709	0.276267	2.34535	0.513355	0.396262	0.134688	30.9943	0.876595	2.06634	0.716517	2.35774	40.8454	0.981257	1.46639	4.0712	0.31184	1.51267	1.93267	3.5516	2.42433	2.70438	12.1703	0.331418	15.177	0.466779	0.530922	1.12901	39.9268	3.97829	0.24347	0.264585	1.6302
395.1388@3.04	2.26636	13.2608	11.6926	7.22754	0.0637218	5.25045	12.1416	21.4216	0.0113525	25.7682	3.38029	0.731304	2.71856	0.134334	0.139214	0.00185214	11.8535	10.7408	16.8347	0.448335	1.30348	3.82433	1.14793	0.0953516	8.7598	10.5884	2.09111	6.47912	0.004045	5.81858	25.6386	26.3628	5.28581	6.88234	13.3543	0.00286934	3.15883	8.79523	0.216481	2.27518	212.254	12.4843	5.11932	3.7402	0.00549934	0.205061	5.4669	6.0254	16.3399
767.545@15.97	2.52779	7.3736	19.1416	8.18962	4.33797	5.16376	14.6769	13.8249	2.08686	84.9731	3.31196	4.24313	3.03571	4.2038	3.47067	1.71828	8.02293	9.78064	12.2101	4.20155	2.21765	4.38028	1.37705	2.05936	5.35564	12.172	4.21167	10.8408	3.85783	6.52736	22.172	16.1224	6.72972	4.04472	14.6746	2.77545	4.1922	4.86201	4.42206	2.42272	120.325	11.8259	4.07578	4.22651	4.8547	2.07805	5.03164	4.91546	24.0223
585.86@3.1	3.1065	23.1494	14.2328	5.9755	0.00836573	7.7656	22.2098	13.5802	0.0142778	50.1556	6.0286	0.158428	2.08579	1.48252	0.00253864	NaN	11.465	6.17657	6.24221	2.08901	2.47754	6.44692	1.99579	0.00401452	19.0083	6.3988	1.76116	19.1168	0.00424518	10.5457	19.8086	52.1556	7.92063	1.77786	24.4092	0.00518724	15.1505	18.7069	0.00320984	2.66844	330.972	8.25611	8.94465	7.93462	NaN	0.235459	4.68331	6.18279	17.2418
628.3879@2.9	5.46843	31.0363	33.1306	11.3322	2.33565	13.4393	28.0014	25.7721	1.46457	82.442	8.38825	3.55279	4.38482	9.18445	0.998017	0.863942	18.2857	14.9742	15.0988	6.40991	4.3794	7.74603	2.61569	1.62743	8.83324	10.8115	5.58322	16.9233	1.72182	13.0114	28.0276	73.2281	7.92682	2.61065	25.8396	0.343261	15.1567	20.533	0.798953	4.81707	319.304	20.9227	9.60174	11.0762	1.71032	3.83476	7.86727	8.49711	37.4611
188.1158@4.6	2.15788	7.97685	15.7983	4.636	2.76577	6.53231	12.2043	10.0587	2.1517	47.3509	4.58374	6.80598	1.90676	17.3009	0.839362	1.36181	7.27606	5.68957	4.47032	6.96643	3.21979	3.27614	1.68424	2.59591	6.26948	4.48035	2.07534	12.5741	3.35316	8.27347	8.22279	33.2715	4.63708	0.839299	11.7473	1.19494	16.3974	12.118	1.59677	5.29044	212.3	4.94368	4.45903	12.2943	4.51737	7.50522	3.54144	4.27078	24.3571
478.2791@5.08	1.65417	6.40212	9.5792	3.00964	0.107862	3.92502	14.2231	6.93176	0.212493	29.9248	2.61843	2.04436	1.68606	4.90241	0.076171	0.0336357	6.36808	4.63355	4.79109	2.42085	1.66098	2.6115	1.13433	0.102929	4.73856	3.17025	1.50633	5.32447	0.0967834	5.31271	7.08332	20.3489	3.66392	0.923382	8.55546	0.270352	5.23752	6.65627	0.144315	1.92941	103.288	5.33959	2.82079	4.27789	0.0892187	3.24989	2.33175	2.63379	15.902
628.3732@4.81	4.76201	20.6859	27.1695	11.6997	0.177661	10.3636	21.7773	27.6047	0.508771	81.8696	7.00819	4.43256	4.77519	7.58728	0.10911	0.0616435	14.9563	17.863	16.9362	4.19092	3.38065	7.92607	2.69046	0.247251	13.3549	13.4175	4.6947	14.0747	0.146759	11.2502	28.3637	50.1487	8.74385	3.09139	25.7426	0.154724	11.5573	15.376	0.172513	5.09155	297.584	19.7736	8.45083	9.37755	0.230477	4.27557	7.76885	8.96831	43.6531
1656.7733@4.66	2.52394	18.0158	15.5395	5.40722	0.183974	5.38459	11.7679	14.0097	0.111445	24.4744	3.21504	0.028388	2.71198	0.463662	0.0552795	0.126519	4.18511	6.87642	11.3015	0.667156	1.16956	5.10941	1.01537	0.330566	6.61703	5.58847	2.19135	11.4517	0.245007	5.46838	20.609	25.9028	4.08362	2.27957	11.4362	0.0144594	4.08899	9.18965	0.250402	2.09297	177.244	13.5592	6.8388	5.7592	0.190639	0.0223738	6.91096	8.60931	17.0612
712.421@3.48	4.13431	17.1448	27.3522	9.86158	0.18532	9.43224	25.9482	32.0924	0.289974	81.1794	5.65814	4.80955	4.19775	11.8116	0.101813	0.074244	9.73439	15.2475	13.9457	4.31201	2.91247	6.78765	2.22802	0.19496	4.24305	9.61931	4.78424	16.3337	0.253072	12.9225	25.3529	59.258	6.1458	2.64593	27.0745	0.621229	12.5072	18.5648	0.23607	6.92806	294.641	16.1768	8.85304	15.9169	0.175612	5.37913	6.65813	9.5561	29.3252
899.462@4.88	5.20607	22.1229	21.524	11.089	0.532865	10.3217	38.0562	20.5329	0.49509	67.0556	6.85665	1.89119	4.91641	5.3631	0.212863	0.165822	13.9818	14.787	15.0577	3.66609	3.03388	8.08141	2.09699	0.536382	7.56594	11.617	4.40191	14.213	0.619646	10.8113	23.9169	53.7759	7.59946	3.05827	20.5933	0.0993219	8.93771	18.6686	0.577967	4.98961	250.578	20.5455	9.09086	9.6739	0.421873	1.58844	7.57765	9.83671	33.5318
458.3087@4.88	2.1333	6.99959	9.17416	3.49477	0.0767171	4.63743	26.9078	8.81326	0.0964801	32.3994	2.85073	0.757675	2.54218	5.34658	0.0667059	0.0183124	7.48407	6.11333	6.11112	2.88276	2.03965	3.17941	1.23182	0.0845675	4.06695	5.00792	1.97974	5.53191	0.0621081	5.78798	8.37572	27.3548	4.97661	0.796057	9.52214	0.0408518	5.24216	9.93299	0.0672199	2.07629	105.894	6.94477	4.07897	6.45199	0.0791758	2.24898	3.01915	3.03791	20.0934
353.1634@2.8	4.13406	22.6401	23.6226	10.5968	0.2484	10.172	24.3339	24.2324	0.296524	61.0881	6.40539	1.21644	4.14677	2.99584	0.168397	0.188372	19.9853	15.8213	15.3675	3.17827	3.11056	6.90697	2.05469	0.477103	11.2937	12.4925	4.43052	12.2923	0.37839	10.3593	28.5791	53.9225	7.95023	4.00303	21.7579	0.230802	9.12519	15.5449	0.156941	3.84887	264.629	20.487	7.44002	7.50627	0.285317	2.00636	6.77667	8.21791	32.1444
801.4475@4.23	1.81829	8.25427	12.5553	4.75099	0.859242	5.31853	13.5176	9.47175	1.27599	45.4164	3.36735	2.7093	1.81649	4.61105	0.824897	0.254668	5.70231	6.39215	0.615672	2.33001	2.05666	4.01871	1.16874	0.258142	4.69973	6.74305	1.66739	8.84432	0.709856	8.64557	8.10565	24.3097	3.79465	0.799549	13.4583	1.69341	4.883	7.69057	1.1081	3.09501	128.251	7.55004	4.39422	5.82394	0.991181	5.98582	2.55896	0.420898	20.6554
1078.5205@3.2	2.257	15.5252	12.4431	5.15254	0.26803	4.53035	5.94708	40.8635	0.127007	12.7958	2.05552	0.838645	2.21481	2.35409	0.126263	0.084191	6.66705	10.1092	9.54469	1.37937	1.3536	1.96895	1.14691	NaN	0.692287	10.9398	0.532157	3.53806	0.0646674	4.94541	89.9457	14.6777	3.98904	2.66129	5.37997	0.067632	13.4465	123.049	0.0207024	2.55837	105.227	6.98259	2.65357	1.82844	0.113907	0.521894	18.1249	69.0212	17.1026
628.4867@3.44	3.79578	21.3651	16.5536	6.19447	0.0119875	8.39659	21.5326	10.308	0.0647965	61.162	6.43277	0.473282	2.44918	7.07345	0.00741687	0.00282417	8.73034	6.91086	6.19161	5.40489	3.98285	6.3732	2.0272	0.0105967	12.1908	6.98278	3.8493	26.7472	0.0123593	12.0982	15.306	60.8035	6.67243	1.00618	25.2037	0.0293354	21.9859	21.353	0.0066891	4.19467	320.732	8.45856	9.35054	20.5251	0.00495788	1.28961	5.79366	7.44006	23.7643
398.2512@3	3.46086	16.3124	15.2826	8.24104	0.00724784	8.24908	20.2821	25.2862	0.0149458	69.2382	4.92363	0.519942	3.60278	3.61079	0.0119972	0.00517762	14.1697	12.1976	12.6315	2.98571	2.73609	5.76281	1.86058	0.026228	12.2354	9.67794	3.31973	11.9048	0.00208986	9.43643	22.5578	51.7044	6.19552	2.84625	23.4902	0.0189077	8.96795	15.0908	0.0223299	4.75897	244.334	17.6896	7.22136	9.12317	0.00521267	0.93769	5.66421	8.12781	33.1454
248.1189@2.51	4.56507	23.0249	22.8599	13.0039	0.901277	9.79566	24.5894	26.3264	0.600894	56.2598	6.95905	0.959278	5.06736	1.54258	0.2714	0.38991	17.479	17.8627	22.4797	2.38265	3.21538	7.23304	2.49351	0.916503	13.4403	15.1319	4.46332	14.5368	1.03085	12.043	33.6648	58.4978	10.0367	5.42975	26.1432	0.0987779	9.17909	17.6434	0.5376	4.4233	352.913	21.4806	9.35798	8.92608	1.2626	0.41721	8.70335	9.94995	30.0975
1935.7228@4.67	4.44473	15.9124	21.1863	8.98089	0.012905	9.88902	24.2276	14.5024	0.0290316	63.7899	5.86458	0.190449	3.44811	3.90525	0.00431859	0.00283074	10.6233	13.7349	16.2884	3.50766	3.53635	7.42961	2.82377	0.0025778	5.21544	8.38556	4.70951	21.1512	0.00276922	15.3698	20.587	62.2629	6.89677	2.95063	27.5054	0.0318341	11.1897	15.5703	0.0101247	6.16657	334.193	17.3874	8.73715	12.8629	0.00807572	0.962374	9.06832	10.5852	28.4269
1093.6739@5.55	2.82169	7.49845	10.5873	4.36615	0.0558373	6.40669	32.8692	8.84849	0.0792779	31.9371	2.77694	0.538071	3.2164	2.86609	0.0723969	0.0261045	8.88528	9.33567	8.51167	2.37013	2.27739	3.22476	1.32466	0.0203965	1.34622	6.38166	1.97473	6.26515	0.0992004	7.44263	10.5221	33.4549	7.33407	1.12807	10.9271	0.727649	3.84461	11.1425	0.0216797	2.06084	142.696	10.0921	5.72646	4.46835	0.0846767	0.676446	4.3842	4.48426	24.3849
569.2828@2.19	4.4643	27.9701	35.6449	10.4427	0.191418	12.6709	25.7935	22.2248	0.316687	85.4502	10.3719	2.43897	4.18593	8.01792	0.0891992	0.0744499	19.3135	13.6014	12.3577	5.53177	4.46145	7.07391	2.57538	0.233687	10.4167	7.71102	5.53368	14.4706	0.147229	10.2225	20.773	65.2997	7.28972	1.62749	24.6413	0.298284	14.9849	16.1694	0.0321689	4.17546	325.624	20.1148	7.29077	6.86898	0.071226	4.41759	6.14275	6.71161	33.1454
1873.4273@4.64	2.27385	14.2446	12.602	6.69429	0.00607129	4.2835	7.93174	12.2406	0.0153988	18.3877	3.44318	0.0620559	1.85031	1.11117	0.00568243	0.00310998	5.91038	5.35253	9.71783	0.724138	1.80194	3.60988	0.58301	0.0102561	13.3782	4.32087	2.7787	9.44106	0.00470314	5.44852	16.8705	22.8549	4.05613	1.69219	15.3647	0.0150655	6.01776	8.90905	0.00911045	3.65363	320.925	9.1123	7.60587	6.74289	0.0129303	0.43657	7.98213	12.254	9.33824
1569.7583@4.83	4.76246	18.4765	27.9291	9.67229	0.184109	10.3945	23.4654	25.7027	0.385161	87.3952	6.96575	2.79827	4.83667	9.9055	0.162441	0.0740578	14.6451	14.9685	14.3608	5.46267	3.60823	7.94657	2.83548	0.252142	12.6392	10.6038	4.29522	15.0305	0.249382	11.1915	24.8257	50.0422	7.37164	2.7718	26.4716	0.249494	12.9811	15.4318	0.190128	5.11471	327.53	17.6346	8.09787	11.2806	0.190223	4.45642	6.65695	7.77237	44.5622
669.3386@5.06	5.54665	29.4474	39.3718	9.66678	0.612341	17.9684	30.5578	19.2936	1.0309	114.503	10.4687	7.47207	5.21478	23.7259	0.367235	0.133421	30.9177	12.6502	10.9519	12.3288	5.74973	7.30667	3.42202	0.456839	14.9721	10.8591	5.67263	21.2437	0.536062	16.5613	19.6895	114.731	10.7232	1.08583	35.6238	0.699481	27.5928	32.0536	0.62607	7.26211	403.642	17.2482	8.62386	16.6388	0.389705	9.54428	5.98629	8.42078	55.67
748.3595@4.87	1.29359	11.2035	11.016	4.3109	0.0222127	6.09099	15.5227	25.1083	0.0403059	40.1345	2.91879	0.371483	2.69541	11.1957	0.0413359	0.0195067	5.77293	11.4867	10.8316	2.6166	1.76833	4.9261	1.12188	0.0209542	8.69059	6.95609	2.09787	14.2579	0.00832697	6.33619	14.5364	35.1792	5.45149	1.36863	13.0911	0.0137241	17.7072	19.0337	0.0614636	3.04438	195.74	15.3254	6.87669	12.6286	0.123116	0.9954	4.22682	12.0642	26.7847
312.1152@2.4	6.2478	26.4134	28.4142	17.4965	0.421815	11.6567	38.9265	27.0339	0.427137	91.1411	10.0975	2.17915	5.45422	8.38939	0.219382	0.0448484	18.6019	23.0393	15.1968	5.15815	3.77731	9.92033	3.39151	0.3171	16.4221	12.1913	4.98701	20.6449	0.172783	16.2332	28.7397	69.887	8.81424	3.78348	26.2971	0.241867	10.9424	24.6775	0.293968	6.88021	396.109	26.8155	10.2913	13.6886	0.227283	2.64416	9.05808	13.3513	41.0564
887.4808@3.03	4.3034	19.2146	12.8236	7.808	0.155981	7.75017	26.8659	12.5743	0.368959	49.5926	5.4557	2.66258	2.95315	6.91871	0.0962522	0.0358209	8.85703	8.27439	7.47086	3.36519	2.16009	7.78896	1.47912	0.148574	11.9368	6.07633	2.82697	14.5429	0.287534	8.40143	15.6759	47.5375	3.23132	1.89163	16.1231	0.0341991	10.1441	15.5218	0.108134	4.68393	210.903	14.5519	6.71113	6.70989	0.179825	1.60539	6.4715	8.91037	18.9245
546.2989@4.5	2.93124	13.4329	15.3812	8.23019	0.549583	7.01238	17.9047	15.9399	3.14551	54.0003	5.73076	8.04846	2.48177	9.29033	0.647579	0.0635248	8.31292	10.4656	9.08237	4.3635	2.948	4.68609	1.81355	0.246332	6.04552	8.63037	3.31728	13.6191	0.321041	8.83758	17.369	41.9463	4.66655	1.81457	14.5593	0.137326	8.92593	18.5978	0.663435	4.13239	214.812	10.1436	5.55553	11.1558	0.818395	3.562	4.97802	6.32913	23.9067
707.4171@4.6	3.49664	11.8417	19.0174	7.25632	0.578074	7.22281	19.7656	13.4882	1.21757	63.5115	6.73555	8.17848	2.48517	16.5829	0.151284	0.23084	9.4849	8.79932	5.33663	9.05088	4.50389	5.14759	2.22867	0.582081	8.69545	5.77862	3.14418	15.5127	0.638441	10.2619	14.7685	37.838	5.31261	0.933981	14.7461	0.127129	14.2233	16.9724	0.391579	6.1095	225.843	8.23585	5.83219	12.9529	0.929068	6.75665	4.51624	6.31119	24.9584
435.9198@4.5	2.69115	9.68685	12.6088	6.89867	0.0342351	5.16899	15.0457	10.6804	0.16116	49.0723	5.61914	4.72633	1.81738	9.89061	0.0130452	0.0131595	6.69769	8.40555	4.59509	4.01456	2.67618	3.79405	1.63982	0.172758	6.12205	3.92185	2.73371	12.2043	0.163911	8.68037	9.01697	29.4649	2.78573	0.579695	10.7735	0.0126005	8.27486	14.7147	0.0235076	4.06301	185.33	7.77982	4.43941	10.9014	0.27541	4.18277	3.84861	5.87981	18.6968
537.2601@4.7	4.29501	19.0441	23.5016	10.3096	0.237743	8.7613	23.9563	21.3655	0.187981	73.8114	6.87082	4.65392	4.16713	7.10443	0.116976	0.0465953	14.8385	14.3108	13.4097	3.87045	3.72361	6.41235	2.59967	0.198474	11.8377	10.2816	4.39975	14.8259	0.157244	11.5017	25.3099	55.5267	7.52753	2.78642	22.4658	0.33735	11.8853	14.1402	0.619025	5.39543	253.29	15.3542	7.07907	9.85775	0.243126	4.60591	6.11154	7.761	33.6777
694.3544@5.07	4.38943	22.0703	17.0854	12.2174	0.33711	7.79451	19.9121	15.7726	0.237541	41.9523	4.74496	0.481298	4.18037	2.41352	0.071579	0.14576	13.9361	15.7767	16.4865	2.23646	2.56679	5.97339	1.89794	0.480468	8.26025	13.2503	3.5877	13.009	0.391829	10.5281	31.2319	54.531	6.35094	3.12815	20.5598	0.0447582	8.82906	16.2256	0.602401	4.52068	235.574	20.0307	8.4829	11.5199	0.510975	0.61249	7.67587	9.04657	48.0282
425.2331@5.14	1.49724	9.41592	8.73027	5.18791	0.169427	3.62346	9.30721	14.515	0.0795017	20.7238	2.47357	0.593213	1.72997	0.796126	0.0981314	0.0349037	7.70806	6.8451	8.92376	0.8517	0.890569	2.8091	0.705912	0.162058	5.20273	5.2881	1.46236	4.42092	0.0756117	3.56454	15.4103	17.8208	3.06299	4.08493	8.05176	0.0314429	2.45145	5.62407	0.208225	1.41191	98.1026	9.53677	3.06256	2.5347	0.0661697	0.428825	2.97668	4.61353	10.7987
1354.1295@3.44	3.81086	25.9635	17.181	8.20277	0.0112577	9.05174	21.3505	18.6472	0.0126083	45.7069	4.73573	0.0571987	3.32412	0.190803	0.0218517	0.0149042	7.7317	9.45366	9.85558	0.148004	1.46803	7.83381	1.27149	0.0775108	17.586	8.00266	2.55088	11.877	0.0305523	6.45998	25.533	35.3685	5.81495	5.40122	17.3479	0.0106103	3.26627	9.02591	0.0354386	2.53524	208.563	12.1032	8.08496	1.40006	0.0109559	0.194913	6.63223	9.68728	16.6922
438.2528@3.46	3.16028	13.061	16.005	9.24695	0.0396239	6.51083	19.2447	15.9448	0.124378	52.4541	5.57793	0.766077	3.23693	3.80706	0.0142792	0.0264979	9.58183	11.5597	11.6526	2.7233	2.42283	5.97696	1.671	0.0822054	7.28159	9.97422	3.63321	14.8726	0.119891	9.86789	16.8501	47.2699	5.51674	2.48827	25.1245	0.122126	7.93343	10.47	0.110933	4.3385	249.543	13.172	6.75555	10.6643	0.0621947	1.72956	4.23391	0.558823	23.117
584.2659@5.04	0.614807	5.65892	11.3971	2.37238	5.8371	2.82014	4.93652	1.33935	1.57134	21.1728	2.3156	4.13432	0.956473	3.32195	0.476015	1.68928	11.1188	8.73463	7.10975	2.17416	3.34284	2.73612	1.58687	2.74113	0.762835	4.85073	1.61693	5.77687	11.1783	4.29272	4.91783	12.2021	8.49833	1.42416	8.22773	2.33122	9.93748	20.1247	0.0264076	2.36275	398.612	12.6146	3.49348	10.8755	15.3059	2.02577	2.91716	3.10396	12.0871
2019.279@11.9	2.09775	14.5454	13.2112	4.21483	4.08201	3.65481	8.39561	5.39197	1.32812	24.0812	4.16617	1.61925	1.85241	1.93972	2.19677	0.876922	7.1902	3.88642	7.90864	1.14678	1.51421	3.3436	0.872698	1.17372	10.5599	6.30941	1.82731	4.90115	3.27466	4.9656	12.0477	27.5408	2.43078	1.9255	8.80692	1.63059	3.78849	4.64309	2.91498	2.5156	116.442	8.87367	2.91753	2.38147	2.45571	2.12938	2.43894	1.12106	11.2876
526.5937@3.52	0.877629	9.03601	0.885991	4.92539	38.8955	0.517242	0.970945	3.8075	21.3388	4.49486	5.26906	14.7537	0.179776	10.0944	12.6142	16.8063	4.75158	0.562062	0.768913	8.75595	0.941273	0.403815	0.354472	16.5325	1.81496	3.19533	3.42819	3.13901	27.1076	1.75296	7.56627	8.3663	0.820561	0.735495	3.73269	3.50566	3.79237	11.4959	6.53951	0.597814	49.4809	2.61954	1.40485	3.34259	21.5595	1.73423	0.846881	0.928247	3.1945
1657.2562@4.66	2.36552	16.8199	14.3696	5.11932	0.12455	4.95959	11.3022	12.3426	0.0983309	25.0042	3.29216	0.096863	2.47679	0.668152	0.0383472	0.107509	4.14363	6.52976	8.87808	0.680911	1.05396	4.3927	0.91612	0.3188	6.73304	4.93303	2.00746	9.70479	0.222692	5.15354	18.2178	22.0988	3.41692	2.0726	10.5993	0.00134506	3.55392	8.29627	0.200337	1.99473	155.87	12.245	5.92388	5.38971	0.165156	0.0745839	5.95901	7.49658	16.0229
455.7053@3.55	2.33191	6.99912	8.12195	3.70457	0.0354706	4.93553	12.8038	4.00899	0.0790395	35.923	3.59456	1.23895	1.45459	5.18994	0.00594187	0.00947448	3.73947	5.00477	5.1207	3.33136	2.02584	3.74081	1.49675	0.0134133	0.571635	3.25239	0.340559	11.4472	0.0137053	7.46885	7.09622	31.8252	2.41371	0.65513	10.8245	0.0126425	9.18769	6.71944	0.0231562	2.87861	81.3012	6.28589	3.57175	6.4105	0.00958727	1.24348	2.95672	2.34324	15.2579
512.2934@4.09	1.54258	5.7962	9.05	4.34013	0.00683524	3.71451	10.932	8.15914	0.0140289	48.777	2.36122	0.196264	1.43395	1.59004	0.0107556	0.00193489	7.27332	4.85366	0.31792	1.41029	1.27158	3.43211	0.640536	0.0465837	15.9482	3.83614	1.63577	9.62766	0.0110036	5.38691	6.90639	25.9262	2.49789	1.03742	17.4082	0.00862607	2.97344	3.49148	0.0704015	1.94723	150.258	8.41643	3.72991	4.49099	0.00646565	0.710218	0.992776	0.339107	14.1347
1576.7531@4.32	3.63893	23.3719	15.4448	5.68158	0.177272	8.48668	20.2127	8.69014	0.120481	46.9896	5.432	0.20521	3.29683	2.66031	0.0815167	0.0556101	2.7912	8.11761	0.800512	2.50241	1.76923	7.2331	1.43407	0.187078	4.06595	5.80798	2.12841	20.0698	0.175124	7.48975	12.4235	40.0394	4.43216	1.04045	15.4133	0.0484047	11.3591	14.8905	0.237343	2.36993	101.424	8.58372	6.39809	12.276	0.23453	0.196735	4.26893	2.12891	18.1207
1837.8892@4.47	1.70324	12.5568	11.2543	5.60101	0.124088	3.53417	6.25206	13.838	0.140263	14.0606	2.3809	0.561912	1.31538	0.715438	0.0443712	0.0572034	5.77707	4.48938	9.76675	0.473683	1.34282	2.5853	0.536974	0.169017	16.9957	3.9345	1.85321	7.83213	0.113596	4.61059	14.7794	19.2465	4.06793	2.51788	12.7185	0.0425847	4.21106	9.06222	0.325022	2.78383	320.191	7.4756	5.67441	5.20153	0.12222	0.625194	6.52219	13.587	7.60646
194.0807@3.64	0.918389	0.96618	1.28289	0.0438592	19.773	0.60602	1.01314	0.0753097	0.48349	23.3626	2.47393	1.73038	0.107678	0.308875	2.17692	0.230268	6.89625	0.336133	1.73926	0.219888	0.512923	1.90352	0.183421	0.0747376	2.39571	1.13526	0.0364399	0.442444	0.0979512	0.034232	0.441473	2.81861	0.174785	0.700843	0.483527	2.02481	0.0393535	8.50943	0.0220683	0.339181	29.5934	2.34883	0.272187	0.107481	0.0896314	0.848157	0.080891	0.498717	1.52945
317.1946@3.2	2.99342	16.7018	17.5569	9.8489	0.563974	7.76538	25.2863	72.7009	0.294573	47.7697	5.89743	3.17307	3.55003	1.53929	0.124192	0.0394686	12.6931	15.3106	10.9786	1.67198	2.74219	6.15381	1.88075	0.119634	10.5816	11.6562	1.72138	9.96306	0.0995362	9.3223	44.7011	45.4425	7.88478	3.03872	19.2399	0.157665	17.0166	39.9382	0.174732	3.70055	286.459	16.5539	7.20004	2.15122	0.135288	1.12104	6.82187	8.75378	27.9941
576.3411@2.52	5.97185	28.4942	35.4031	17.9224	0.0860637	14.0605	30.3276	38.4746	0.102308	74.3576	8.71247	0.979147	7.0458	4.45436	0.0504474	0.0473342	22.7803	23.7079	31.0046	3.68445	4.64618	9.28882	3.42049	0.441019	16.4199	22.7053	6.63154	21.2901	0.150346	16.0046	49.2189	73.7703	13.0791	7.58914	36.4582	0.00363177	14.7921	24.398	0.183019	7.62267	468.104	26.9279	13.7035	14.0785	0.049266	1.33437	12.9961	15.1068	43.8761
1241.5077@4.96	2.88642	8.84837	13.8891	4.16569	0.169298	7.41299	17.5676	6.08101	0.179782	53.338	5.64945	0.696918	2.06954	7.33827	0.0274734	0.0718111	4.8264	7.33974	9.80421	4.80303	3.364	4.65469	2.09902	0.17648	2.34908	3.40344	4.26004	16.3502	0.202985	10.2702	9.23016	44.6092	4.46663	0.922023	15.8471	0.11178	12.5961	11.0993	0.0101358	4.80242	217.365	9.35309	5.15464	14.8172	0.153384	2.20081	5.12206	5.56408	18.566
916.4386@4.74	3.56006	16.8947	21.0583	8.94893	0.227639	8.48348	24.6398	25.2504	0.218845	69.5889	4.73635	0.960086	4.11903	3.87421	0.104518	0.0782109	10.9405	14.8403	13.4879	2.63169	2.01338	7.03251	1.83649	0.258132	6.10685	8.79299	3.29825	13.2177	0.227644	10.039	22.1628	47.2539	5.7134	3.69873	22.768	0.0764524	8.09516	13.3908	0.30591	5.15249	285.468	19.1189	7.72334	9.30697	0.328949	1.05722	6.10182	10.3217	30.1279
559.2724@4.4	3.34628	14.7031	20.9985	8.89106	0.274691	8.37541	19.5621	23.6192	0.469159	75.1695	6.35468	3.2999	3.65858	6.37505	0.353182	0.0581936	11.8693	10.4185	14.3422	3.55453	3.22446	4.94103	2.21929	0.208557	7.48468	9.92907	3.07946	17.0675	0.187485	11.8296	22.4536	53.934	6.79086	2.68191	20.1298	0.746727	11.6027	21.2748	0.191654	5.75256	320.12	14.0447	7.87713	15.2572	0.204919	3.98313	7.68501	7.48814	30.1194
564.0626@3.44	3.60976	23.3321	17.9215	6.43066	0.00875073	8.48727	19.1448	14.877	0.0292829	53.0631	7.12557	0.240448	2.60392	4.79402	0.00628042	0.00127686	7.67031	7.36745	6.20226	3.99098	2.73522	6.17254	1.74324	0.0105194	17.6567	6.91177	3.23307	21.9681	0.00456314	9.68371	15.7304	44.9654	7.02873	1.33402	18.7766	0.00738711	17.546	18.2667	0.00363769	3.03118	268.137	9.7627	7.54672	16.0304	0.00464155	0.699084	5.07161	5.87414	19.8538
2048.4819@6.17	1.95593	16.4327	7.89394	2.2656	11.1883	3.71076	8.56078	4.03713	4.77298	25.2123	3.57218	5.91344	1.18632	5.4723	5.52047	3.17371	3.98939	2.03959	2.95833	1.98466	0.723934	4.43534	0.669051	5.39894	5.05039	1.20279	1.45256	7.57052	7.47542	3.00383	6.63356	23.122	1.93072	0.81345	10.4181	0.0700511	3.66568	3.04844	2.64004	1.23962	78.8682	3.74651	2.60792	2.4189	9.89692	0.932757	1.52309	2.2989	5.61329
1015.4831@3.44	3.64641	14.8805	9.21246	6.3328	0.0215399	6.65918	20.765	4.07356	0.0539044	51.653	4.89081	0.393192	2.55734	3.90256	0.0144976	0.00741342	9.51488	6.41168	0.123405	3.33911	3.25978	6.03279	1.94494	0.00602537	5.46018	6.37726	4.02915	16.4916	0.00589704	11.457	8.0075	56.6756	4.9053	2.36286	23.2776	0.015537	5.66796	5.29706	0.00352794	4.05427	223.009	9.05221	7.98482	16.1525	0.0151123	0.797417	4.21131	2.14458	22.0206
569.3074@2.53	3.98247	21.6078	20.8564	12.436	0.0464899	8.78262	21.8216	25.2061	0.127425	47.6572	5.94191	0.497883	4.53811	2.57111	0.00282383	0.0461939	14.8246	16.6457	21.4948	2.01221	2.75963	6.9683	2.17773	0.37249	12.1836	14.7506	4.20058	13.6031	0.170521	10.5156	34.8014	48.549	9.0252	5.55723	24.6884	0.00133096	7.70519	15.6291	0.0347472	4.05106	317.633	19.528	8.89692	8.11414	0.0895211	0.991627	8.64037	9.609	27.9873
567.3316@11.14	2.29149	10.43	11.3201	3.20973	5.12718	4.26144	7.47452	10.9401	2.9721	22.9362	4.77529	3.533	1.92288	2.54758	3.53102	1.71583	6.32985	3.88436	5.01215	1.88846	2.19474	2.24397	0.9258	2.49265	15.6911	7.68407	2.23421	5.55085	4.3636	5.12296	10.4958	15.3928	3.02436	1.94662	9.39957	2.21171	4.20229	4.6477	5.59543	2.06893	70.9014	5.90269	5.62676	2.65689	3.49999	5.81146	2.65612	1.46132	10.9679
1375.7326@4.75	1.82833	11.2069	8.9946	7.34007	0.0731244	3.25285	8.62406	12.0339	0.0419205	14.5825	2.39083	0.0942574	2.30754	0.316008	0.0168797	0.0269258	4.20234	8.31758	15.1641	0.34234	0.838543	3.33143	0.838444	0.0835546	3.55311	8.11006	2.18472	5.41825	0.0758895	4.49855	24.7821	19.0868	3.90376	3.50743	11.9948	0.034455	1.74235	6.50627	0.171753	1.51166	131.61	11.5323	5.20397	3.41212	0.079187	0.0927536	6.10485	6.04803	10.8572
1084.5525@3.09	4.6139	19.6387	17.6716	11.0529	0.114859	8.15173	25.9444	20.7755	0.17848	65.0956	7.90068	3.02449	3.4837	8.74495	0.0712709	0.0240282	10.3835	14.2569	8.90682	5.04541	3.01005	7.36823	2.39229	0.0618998	11.3519	8.41154	3.28153	16.2888	0.0707967	10.7501	23.9728	49.9684	4.73539	2.06618	18.4677	0.0444379	11.5441	22.9927	0.503556	5.18152	254.81	16.9144	7.77818	10.7531	0.0569768	1.14026	6.81097	9.96236	31.3691
2048.9873@6.17	2.04919	18.039	9.01515	2.58351	11.5313	4.2616	9.76433	4.58082	4.92331	28.4839	3.88454	6.09573	1.33588	5.97535	5.7762	3.34881	4.08421	2.30335	3.47976	2.13398	0.779258	4.71088	0.734924	5.8273	5.02797	1.32738	1.55781	7.77322	7.96154	3.35759	6.98754	26.2324	2.17226	0.896682	10.9075	0.0743039	3.88061	3.39655	2.27354	1.4444	89.3757	4.07556	2.9168	2.51388	10.5915	1.01467	1.76136	2.64377	6.24521
1523.9447@11.9	2.1035	12.7537	12.1985	4.4248	4.05099	3.92377	9.02434	7.11913	1.54016	25.4399	4.05759	1.8625	1.8926	2.43279	2.3275	1.05804	7.4382	4.63524	7.85333	1.46425	1.612	3.27783	0.926904	1.45418	8.36781	6.54608	1.90398	5.8259	3.3638	5.06491	12.6608	26.7344	2.79217	2.07878	9.61541	1.81882	4.53604	5.8715	3.25828	2.57384	125.815	8.41376	3.35548	3.36422	3.07347	1.938	2.78524	1.86917	12.7733
838.3413@4.86	1.71831	7.61281	8.10398	4.17157	1.72612	3.13177	10.2547	5.07537	1.67294	27.2909	4.66353	2.34729	1.53947	4.71634	0.957338	0.00773947	4.0335	8.19839	1.91962	2.11306	1.08113	2.5466	1.17204	0.0339972	5.35986	3.74922	1.50553	5.48637	0.0273586	6.638	6.01902	22.3053	2.11152	0.570942	7.49564	1.05179	3.26701	7.37382	0.41415	1.79298	158.013	5.21249	2.61362	3.90648	0.0855074	2.00256	2.20727	3.0898	14.6456
304.2376@13.71	0.460461	1.94313	5.31387	1.26208	5.83062	3.2958	4.53503	9.62892	0.417998	23.3279	1.06542	0.943766	0.477429	1.93169	0.335981	0.491855	5.90073	1.72616	4.77274	1.36708	1.22133	1.1332	0.847311	1.35972	5.19659	1.94248	0.623985	2.23705	2.01864	1.32801	5.02741	12.7319	5.20169	0.241852	6.20139	0.481169	4.10883	5.12998	2.15941	1.98359	207.474	4.15164	1.37593	1.28843	1.73865	1.15828	1.74852	2.32237	17.2537
1074.9831@3.12	3.09987	21.1778	13.5991	5.65065	0.11519	6.1942	13.343	9.78029	0.0613732	32.495	3.87914	0.12484	2.82651	1.20525	0.0204619	0.0658838	3.14385	6.32266	8.27131	1.13337	1.34069	6.51621	0.934053	0.031429	5.17066	5.83539	0.58678	15.4071	0.136892	6.00021	19.2131	28.6875	3.20358	1.53329	13.4251	0.00498578	6.49782	11.5225	0.0566244	3.18637	159.532	11.7897	8.35436	7.42977	0.0252613	0.160931	7.40615	8.96458	18.2332
2057.0454@5.17	2.24436	11.6288	10.3437	3.9605	12.9938	5.96807	19.6088	6.11421	5.79939	60.2214	6.36708	6.2771	0.928002	15.4695	2.76157	4.51864	4.69522	2.70577	1.94154	8.07139	3.66435	4.66616	1.67861	7.10106	13.2443	4.28689	3.65622	22.056	13.0128	9.45383	5.7587	39.1788	4.30372	0.480084	20.0272	1.52125	32.1803	13.3379	4.30827	2.28837	200.742	2.5368	4.80979	20.5392	11.8209	4.29015	1.97402	1.78756	13.0733
713.3464@2.99	4.76717	23.8886	18.4287	13.5208	0.177159	9.09233	23.7348	23.6666	0.29932	54.4123	7.09139	0.649619	4.98557	1.82594	0.0596565	0.0808594	9.43661	17.8982	19.7092	1.91532	3.53159	7.47807	2.52429	0.327684	7.92675	15.4822	5.09324	19.4328	0.209482	16.4909	34.9115	69.436	9.30679	5.10939	26.6708	0.0420966	9.802	19.5835	0.227421	5.48576	348.171	17.1754	10.2128	16.3994	0.20397	0.126598	9.99325	10.1207	35.4887
1198.6339@2.7	1.36045	11.1698	7.72822	4.32647	0.00502699	3.34667	8.78207	10.2507	0.00975731	16.2801	1.61869	0.0633361	1.82729	0.294096	0.0028837	0.000477879	4.38439	5.27526	11.1015	0.257531	0.755443	3.3239	0.57336	0.0240789	4.89593	4.17173	1.24705	4.52978	0.00524287	3.45898	14.2132	14.4168	2.47148	4.04979	9.02226	0.0013994	1.9214	5.37638	0.00375844	1.21602	106.695	9.96983	4.37923	1.83646	0.00129883	0.136255	3.66449	5.36362	8.99648
753.3118@4.37	2.89071	7.63236	9.67325	4.07032	0.0914338	6.34131	16.7441	4.07195	0.156337	48.8955	4.98414	0.869751	1.57781	8.96248	0.0314509	0.0267496	15.4527	6.08302	12.5066	6.11665	4.75434	3.64078	2.83603	0.0748644	2.88943	4.22446	4.12445	14.575	0.0460077	11.7917	8.90543	55.7149	5.45505	1.58176	20.7489	0.140978	19.4131	10.9238	0.0299466	4.90886	347.795	8.61854	5.17644	12.7177	0.0787746	3.05441	4.61197	3.42387	19.7342
1791.9496@8.06	2.67902	11.4336	2.95284	NaN	NaN	4.14552	24.8229	4.69638	NaN	10.5187	1.84544	0.229672	2.16991	2.54034	NaN	NaN	4.54691	3.29843	4.72931	0.818067	0.691611	4.91998	0.756867	NaN	7.67753	2.90301	1.12543	8.2587	NaN	4.14185	3.24297	11.5911	2.58473	0.528682	11.1153	NaN	3.2225	3.57502	NaN	1.23219	69.0476	7.23906	2.12944	3.45193	NaN	1.09542	2.76721	3.4512	5.99292
400.2677@3.51	2.32269	10.586	15.2	5.92974	0.130495	5.43285	11.3794	16.4517	0.278657	36.6046	4.23357	3.01432	2.25558	3.96035	0.0968822	0.0365196	8.57397	8.65831	7.72245	2.48288	1.82473	3.37904	1.36218	0.215033	6.08706	7.08282	2.41344	7.84847	0.16798	5.72258	13.4179	29.1702	4.41954	2.59984	12.0797	0.169361	5.70566	5.94383	0.111534	2.33172	151.932	10.332	4.03736	6.0123	0.225824	3.52918	3.39926	3.56808	19.6755
645.331@4.68	3.38364	13.7754	18.8542	6.61178	0.441209	8.54243	24.6145	21.2399	0.378135	56.4327	4.97718	1.69556	3.17185	7.58487	0.432776	0.0687586	13.5787	12.8669	10.5591	4.21038	3.13746	5.31441	2.02892	0.608725	7.36949	8.80764	3.50029	11.2433	0.865986	11.5795	20.3673	47.8871	7.73789	1.87404	19.0164	0.181793	9.98225	14.3025	0.447001	4.50704	253.754	12.7251	7.12437	10.2726	0.138449	3.32167	5.56462	6.29125	34.112
835.6623@6.53	3.46285	29.8265	7.53827	6.39814	5.09676	2.92372	6.63986	7.43747	2.89122	19.5156	11.0622	6.34805	1.00411	11.712	1.9482	1.77092	7.11576	1.95231	3.12206	7.2132	1.77244	2.82625	1.11447	3.41812	4.897	2.39862	4.76984	12.4976	3.83965	5.13646	11.287	37.4048	2.3882	0.459271	13.3554	0.462467	7.71046	12.6812	2.13061	1.62334	124.849	6.57276	4.50344	4.89085	3.40108	1.27843	2.59772	2.74285	8.21498
2056.7987@5.18	2.07813	11.3732	9.39602	2.90763	12.6469	5.50851	17.6708	4.36241	5.90149	55.1184	5.83907	5.7254	0.80059	15.4993	2.69226	4.48588	3.69335	2.40075	1.47452	8.01484	3.51921	4.58273	1.53615	6.53265	13.0192	3.55292	3.28851	20.8223	12.693	8.65291	4.26197	36.2429	3.84051	0.382038	20.2242	1.57272	30.9438	11.5949	4.23744	2.12274	182.235	2.11983	4.72664	20.9757	11.7712	4.3917	1.74153	1.34917	11.4132
617.3587@2.11	4.48871	27.7816	21.5917	14.5703	0.00588991	9.55833	25.9412	26.2321	0.00705339	52.6468	7.2848	0.275637	5.02748	1.30258	0.00213276	0.00463936	10.9854	16.402	24.2338	1.64621	2.77459	7.81494	2.2372	0.0401982	10.8579	12.6075	4.55397	15.8708	0.00611061	12.6651	38.8295	58.8605	7.95584	7.06179	26.9779	0.00690621	7.78782	16.6432	0.0195265	3.83965	303	21.9262	10.3296	9.3023	0.00311656	0.333546	9.72434	10.0403	28.5967
759.1587@4.43	4.17601	24.5884	14.9687	7.48869	0.0354017	7.87018	18.5912	11.4351	0.0445227	44.7156	5.36732	0.0873914	2.5566	1.72013	0.00545188	0.0202872	4.96821	7.13321	7.42171	2.00248	2.50755	7.60233	1.56213	0.0548792	8.18557	7.82921	3.39143	23.6892	0.066596	10.6999	19.0434	49.9802	4.97487	1.57458	23.6361	0.00695694	10.8258	15.3338	0.0670939	3.47225	206.35	8.56531	9.29463	14.3474	0.0362275	0.23118	6.54219	8.41455	17.4157
773.5515@15.6	1.71583	6.99588	13.3217	3.50807	3.29274	5.24841	14.2617	9.03456	1.24773	35.0109	2.95664	2.1096	2.20693	2.9373	2.23201	1.19451	6.6883	4.79437	6.78554	2.02372	1.85722	3.31104	1.26647	1.43371	3.71736	4.73508	1.66241	9.23471	2.42233	5.89869	9.02323	30.3422	2.76189	1.50001	9.64709	2.59486	5.69422	8.62353	4.77442	3.70569	166.459	7.75206	5.10122	10.749	2.39116	1.59319	3.60682	5.79533	13.172
1330.0995@3.49	3.55869	20.2473	16.8275	6.33486	0.00685877	7.51465	15.7546	10.2525	0.00800308	42.215	4.61503	0.0752601	3.12902	2.49146	0.00159347	0.00210255	4.21626	8.08565	6.97273	2.27299	1.95646	6.2543	1.19957	0.00768542	7.1563	7.90586	3.12073	17.0053	0.00842222	7.52144	14.9219	36.3143	4.14053	1.89742	14.6318	0.00906204	8.83167	11.6781	0.00756446	3.56203	157.119	10.562	7.12148	15.7862	0.0250245	0.262922	6.60285	9.08083	18.8181
253.2391@11.35	0.671491	0.113612	8.03101	0.371438	5.1597	0.5563	0.924956	0.733832	0.0595849	21.1763	0.184754	0.469539	2.866	0.433399	0.863153	0.0214676	10.4848	0.142224	0.579421	0.0703076	2.52222	0.0783338	2.33752	1.62268	0.62977	1.76373	1.13367	3.13316	0.326464	0.588397	2.31357	10.8841	2.28427	0.0231147	3.4604	0.117292	0.239773	0.522496	0.579542	0.0465981	42.028	0.205133	0.949151	0.0740106	0.348989	0.662886	3.08248	0.0932565	2.90099
341.2564@6.11	0.850313	5.18038	31.4925	1.30202	6.21017	2.22156	9.38672	57.2745	0.732688	44.6168	1.94783	1.22544	1.0789	1.96291	0.557941	0.820946	12.6885	8.8687	7.13041	2.14004	0.665126	2.57891	2.31975	2.12787	0.754058	2.08918	2.02894	15.0506	5.98631	2.77714	11.5719	22.1879	5.46628	1.20211	7.06868	1.77129	3.87477	15.7889	4.00013	3.24519	336.094	12.3893	4.8477	8.44274	4.44702	1.44715	4.19795	7.11602	21.9632
484.353@15.34	5.33501	29.4926	29.3154	11.8624	13.507	10.9464	33.9559	31.6668	5.18974	77.7126	9.63707	5.72125	5.29742	9.63807	5.95564	3.52213	24.7243	19.1707	18.7354	6.46532	4.41975	8.22148	3.08008	6.91076	17.7498	14.8643	4.91842	19.9396	9.5241	15.7466	33.3207	75.3088	10.7432	6.53753	29.8358	4.08631	20.778	26.9507	9.33196	7.24752	451.952	24.1563	12.3295	13.997	9.98502	2.92675	8.79742	10.14	46.5697
747.7162@4.47	2.07048	13.0192	11.8126	6.50964	0.0609324	4.4549	12.2988	13.5424	0.00432424	19.9488	2.89068	0.052967	2.53572	0.336584	0.0427597	0.00173527	6.57099	6.72309	17.9575	0.441683	1.04093	4.43349	0.993065	0.0448814	5.8561	7.49937	2.20901	5.72942	0.0330274	4.92188	22.5949	22.0533	3.45251	5.83781	13.4514	0.0218335	2.01995	5.96552	0.0165871	1.78924	201.242	15.2628	6.3006	3.30549	0.00714331	0.126908	7.29088	7.4161	16.2268
1480.5896@3.51	1.97272	10.1003	12.1802	7.81191	0.00447824	4.62705	10.5907	15.4662	0.00143358	24.6848	3.47056	0.00708459	2.4794	0.581787	0.00152605	0.00328375	7.61389	9.58565	8.26339	0.78792	1.40284	3.66876	1.19956	0.0239527	5.07411	11.1572	3.15429	7.74668	0.00914356	6.31873	20.1284	22.392	4.91938	4.23358	12.498	0.00280546	3.22819	8.8339	0.0166344	2.48214	178.359	11.4656	5.00945	8.38271	0.00425959	0.081151	5.14585	6.8644	16.9522
698.3323@4.46	1.69045	5.19466	6.63395	3.61803	0.0756811	2.86835	9.7166	5.36222	0.0708753	27.5096	4.02587	0.713629	0.966889	10.7394	0.0546027	0.059685	2.91268	5.11342	2.21513	6.00933	2.95454	2.22541	1.06555	0.0330236	3.5264	2.09467	2.14727	7.94894	0.0390543	5.13425	4.39945	20.6487	2.06576	0.255856	6.41311	0.0625494	9.7052	13.2858	0.088534	2.54853	141.504	3.64848	2.76124	12.4644	0.0594093	0.566859	2.28376	3.29041	12.3325
791.5464@15.88	3.2485	6.95742	15.239	4.30892	2.72998	5.00151	10.2166	15.5868	2.75132	46.6166	3.89316	3.67064	4.1788	3.23456	3.19725	1.89275	4.67899	6.84686	8.62992	3.89405	3.12176	3.88862	1.47796	1.82463	4.92036	10.4945	3.13839	9.31975	3.26189	5.5478	13.1459	10.6855	5.67373	2.83635	11.1333	1.68344	3.88066	3.39953	5.50962	3.69477	86.5952	12.4485	6.05139	4.16803	3.29229	2.58026	5.71604	4.72461	17.7258
694.4237@4.4	1.87008	11.4506	8.93183	6.54711	0.00221912	3.68294	10.8406	11.3601	0.00796435	18.3719	2.57434	0.0258149	2.21363	0.285628	0.00234985	0.00814128	4.49028	8.76384	11.8853	0.515248	0.941779	3.58485	0.939388	0.00687363	4.90839	7.3521	1.83755	5.61833	0.00282459	4.76363	18.8932	21.0067	3.76469	3.79089	10.9209	0.00266511	2.13277	7.17059	0.00310142	1.52234	129.122	10.4945	4.30235	3.55363	0.00265053	0.101827	4.45832	4.8532	13.3211
940.3889@4.57	2.96726	17.2856	20.4818	6.00383	0.00319976	7.96487	20.8072	17.6848	0.025024	55.6028	4.76309	0.598287	3.32031	2.99336	0.0157787	0.00099591	18.6801	10.7046	12.2235	2.8951	2.42093	4.72432	1.67202	NaN	9.90515	8.31594	3.45319	7.69692	0.00267942	6.84246	17.817	45.2819	6.24689	3.23919	15.5377	0.062495	6.83705	9.81616	0.0173167	2.24853	222.757	16.8608	4.6295	4.47599	0.0211345	1.41796	4.3742	4.11942	23.9632
236.1166@4.54	1.70564	10.1005	8.99462	6.06719	0.135036	3.34406	8.82082	11.3138	0.0614079	16.7904	2.3773	0.158536	2.03228	0.499543	0.0357455	0.0405154	5.08286	7.51319	11.1989	0.448857	0.933015	3.12434	0.866994	0.190822	4.19907	6.93003	2.07939	5.39999	0.164221	4.4605	19.8195	18.9012	3.69797	3.51865	10.4376	0.0399488	2.23254	6.70603	0.238219	1.41286	124.733	10.0185	4.30183	3.51551	0.0778282	0.126764	4.56893	4.74498	12.2777
1577.2483@4.33	3.11573	19.378	13.4127	4.91253	0.00809828	7.44363	18.039	7.4926	0.0053113	41.4467	4.60073	0.110406	2.90476	2.27996	0.00699133	0.00264512	2.82858	7.06393	1.14167	2.08639	1.493	6.2088	1.2507	0.0126348	3.6674	5.20857	1.91365	16.6576	0.00595464	6.40953	11.4314	34.5954	3.8853	0.89524	12.9775	0.00842186	9.2878	12.0266	0.0222988	2.11517	82.4159	7.69192	5.60218	10.0759	0.00945373	0.175713	3.75783	2.09323	16.1527
285.2219@12.59	2.75559	14.6683	11.7002	5.30605	6.47063	6.56272	14.2592	8.91055	2.05626	44.7131	3.34273	2.23848	2.3604	3.86743	3.04546	1.24429	9.45107	11.4107	8.95396	2.46634	1.65495	4.86704	1.18281	2.53585	5.40023	7.36344	2.01431	9.12159	4.03916	6.53634	17.5289	50.2832	6.84934	2.72324	16.4534	2.37107	5.67417	7.27062	6.20335	3.59994	121.722	7.72424	3.37486	7.79978	2.97991	2.79084	3.50205	4.30602	25.6494
427.1758@4.29	3.28943	11.9748	12.8439	8.53657	0.010672	5.94256	18.836	18.8205	0.414983	48.8003	5.71562	2.87896	2.3809	5.70755	0.0174977	0.013382	7.36155	11.9774	8.09854	3.34215	2.5356	4.49067	1.78293	0.00624867	6.55871	6.41623	2.64502	12.0959	0.012651	7.20487	16.6313	32.1254	3.61138	0.916151	10.786	0.00483983	7.06229	19.9298	0.0988119	4.07682	199.736	11.5171	5.5546	7.779	0.0830009	0.695374	5.26358	8.4688	21.25
1075.7695@8.06	2.54049	11.1016	3.52811	0.259655	0.109999	4.42774	24.8561	4.93334	0.0384106	13.6641	1.95821	0.242107	2.15112	2.63293	0.0127668	0.00790383	4.77973	2.94249	4.63232	0.866991	0.698283	5.11709	0.699042	0.0159428	7.99866	3.13266	1.36459	7.98758	0.0248432	4.11631	3.44588	12.8005	2.56161	0.505534	10.7762	0.0601921	3.34372	3.62585	0.0363168	1.29165	71.5562	6.85687	2.46092	3.69697	0.0329414	1.1042	2.73829	3.2662	6.74696
2056.5351@5.17	2.05374	10.8154	9.27553	3.2617	11.6297	5.2583	16.9464	3.66143	5.20207	52.7661	5.47111	5.41092	0.805468	14.1039	2.50777	4.03906	3.85224	2.28	1.63922	7.07906	3.40075	4.20069	1.43039	6.31648	11.7785	3.50153	3.05954	19.4886	11.708	8.16798	4.41198	33.8634	3.65082	0.351155	17.8956	1.54501	29.4066	11.6117	3.79412	1.99008	172.059	2.17058	4.37806	18.1376	10.6337	3.90803	1.69996	1.49137	10.9321
1075.17@8.06	2.89761	12.6067	4.16616	0.470764	0.107722	5.07956	27.695	5.38716	0.0805295	16.0184	2.15008	0.295709	2.39047	2.87105	0.0227603	0.0350391	5.15165	3.36026	5.19666	1.03097	0.782693	5.63737	0.80107	0.0535803	9.00617	3.4256	1.50904	8.87308	0.0262333	4.69812	4.1136	15.3013	2.88262	0.583063	12.1803	0.0495928	3.62618	4.20653	0.0605252	1.49081	80.8399	7.75076	2.89321	4.23422	0.0441227	1.26729	3.12332	3.77007	7.82441
1287.6367@4.62	1.46693	9.9472	8.93003	4.26767	0.0122462	2.61719	4.33948	8.35958	0.0307839	9.7001	2.01262	0.0464471	1.26671	0.570525	0.00277623	0.00872377	4.0884	3.55566	7.1235	0.364643	1.13117	2.15734	0.322054	0.03357	10.3698	2.87776	1.77656	6.09981	0.0218961	3.53508	10.9948	14.7794	2.73251	1.17653	10.3971	0.0172586	3.66733	5.98473	0.0442363	2.36442	224.253	6.74729	5.08118	4.33271	0.0308323	0.294656	5.28497	9.21413	5.19637
532.4903@3.03	4.37227	18.6384	11.2921	7.11848	0.0873184	7.43768	25.3271	7.13873	0.47474	46.6436	4.96024	3.17873	2.69075	7.98674	0.132787	0.0059417	6.50762	7.2211	6.54294	3.89918	1.92657	8.18092	1.34495	0.0551419	11.0353	5.68212	2.72219	15.4585	0.0612914	7.69947	11.0769	42.4116	2.41561	1.30433	14.754	0.00278827	8.86956	11.5102	0.0203057	4.66447	192.538	13.0146	6.39288	7.04859	0.0601779	1.65288	5.89701	8.44927	16.0855
852.4457@4.49	3.14246	12.189	12.9376	8.30004	0.050102	5.63842	17.5471	13.8918	0.178881	42.8453	5.38464	0.691644	2.65928	2.65209	0.0351579	0.04247	7.09654	11.1088	7.513	2.24495	2.00066	4.73605	1.66175	0.116667	7.29906	5.82947	2.55899	9.57672	0.125656	7.67347	14.5062	34.1925	4.21407	1.34922	12.2456	0.0194061	4.63118	12.1369	0.138781	3.77928	194.194	13.249	5.27978	6.5109	0.180123	0.422711	5.23518	6.98621	21.7715
993.5359@3.48	2.58146	14.5925	18.9278	6.49883	0.0183222	6.94695	13.1693	15.7261	0.0312058	46.182	5.7967	0.32631	2.6331	3.6713	0.00621751	0.00386032	19.1592	9.81467	8.62846	3.34254	3.08049	3.62804	1.5358	0.00810828	8.24615	6.8686	3.75175	6.32426	0.0193862	6.01289	14.9702	36.8652	5.5892	1.31325	14.7774	0.00157917	8.49843	11.2333	0.0521297	2.72331	221.118	12.6806	4.52663	4.6846	0.00411817	0.996321	4.10166	2.91078	20.719
1011.7742@5.67	4.02935	27.7501	14.1326	9.07284	0.232704	5.9824	17.7342	9.49302	0.189432	31.9256	3.917	0.129255	3.15046	0.633306	0.0277103	0.132522	4.36611	8.7242	10.8872	0.773405	1.53236	8.39702	1.2279	0.343103	8.55447	8.63768	3.41986	17.8103	0.41933	9.51537	27.4225	40.3391	4.89146	3.5899	25.7944	0.0110465	4.28577	10.0658	0.183462	2.2215	163.415	12.0289	9.54086	7.44571	0.245937	0.0842008	7.26927	7.39048	15.8108
1496.1044@4.47	2.02917	14.3454	10.8826	6.11313	0.0504533	4.47997	11.0173	13.1435	0.0201376	19.9679	2.57556	0.0496142	2.4503	0.32629	0.0437357	0.00557769	6.99828	7.01109	17.245	0.385558	1.03467	4.41635	0.973712	0.0371515	5.97131	7.69394	2.06076	6.13653	0.0118927	4.97843	22.8207	22.3147	3.60825	5.54615	13.3818	0.0302033	1.94162	5.63117	0.0260122	1.64038	199.543	14.7558	6.27518	2.98203	0.0123485	0.106287	6.97864	7.01483	15.1589
394.8925@2.8	3.47548	20.0945	14.7206	8.52186	0.00652576	7.08903	18.4038	13.6775	0.0229415	37.8908	4.95634	0.178532	3.89546	1.69039	0.00229733	0.00103167	4.9168	9.04767	15.7613	1.44737	1.97935	6.27982	1.33967	0.0185602	6.29969	8.54217	2.7786	14.4474	0.0163369	8.07484	18.5265	41.3676	4.36257	2.86113	18.3375	0.00162687	7.11759	12.0292	0.0402375	3.26366	171.636	14.1395	7.7632	8.16421	0.0127223	0.390274	6.97845	9.23415	17.3497
278.2211@13.53	0.647978	2.05256	8.41673	1.08418	6.20383	2.75613	2.98845	8.78383	0.327419	24.1935	1.18797	0.891935	0.572953	1.59328	0.607455	0.362393	10.3497	1.52098	4.78403	1.31291	1.08276	0.603657	0.800864	1.34468	7.36424	2.16626	0.683073	1.66901	2.0255	0.837366	4.27386	11.4375	4.01231	0.268866	7.90361	0.406084	3.68394	5.52043	1.87144	1.49881	186.856	4.99544	1.1819	1.13196	1.57981	0.539119	1.1596	2.07274	16.2462
511.3264@8.06	2.12214	6.95056	5.8303	3.96273	2.51835	5.24165	6.22768	5.74576	1.34245	18.1673	2.15271	1.43434	1.84265	2.21566	0.828905	0.809404	4.82951	4.38241	4.65257	0.854429	1.78141	3.35043	0.636073	1.68418	3.96087	3.79048	1.83634	8.48924	1.25129	3.26305	7.68896	9.01686	3.15344	0.932414	10.66	1.65202	3.74628	2.4151	2.30983	2.90098	108.393	8.96574	3.90835	4.12088	3.99775	4.25142	3.07455	1.96504	11.1888
646.353@4.26	4.53706	22.3793	21.8049	12.5267	0.0692724	8.67285	23.6765	24.048	0.0820552	46.7873	7.07243	0.450357	5.04159	2.54315	0.0815361	0.0270927	10.4527	18.0549	15.6464	2.19442	2.92745	7.9135	2.35276	0.224325	8.15289	13.8103	4.41129	16.1299	0.0835368	13.4687	31.9462	60.3327	8.70588	3.23096	25.4226	0.0209663	8.7555	18.8837	2.43499	4.28429	273.297	19.7958	9.20532	10.4124	0.0815229	0.778714	9.15411	8.1374	30.6818
1084.6788@13.08	1.74905	13.8923	9.82898	4.05166	3.44233	2.67538	9.44818	5.60709	1.36792	13.8673	3.46445	1.59279	1.58949	2.32042	1.56936	0.725913	5.78686	3.28417	5.53275	1.17059	1.56207	2.68177	0.603354	1.10879	9.53809	4.92536	1.6	4.2926	2.44752	3.88451	9.69912	21.8024	1.95557	1.66095	7.43868	1.29258	4.02923	4.1457	1.73971	1.65068	78.2943	7.56494	2.45482	2.66762	2.07494	2.06271	2.17813	1.29632	9.07451
620.3223@4.95	3.09236	19.8146	17.6086	9.80508	0.0937077	7.10408	17.2708	19.9882	0.0644695	27.2983	4.36184	0.206704	3.86832	0.781302	0.0339865	0.0181453	14.7928	12.1026	17.3409	0.936665	1.49696	4.99876	1.53051	0.076351	9.8756	11.8527	3.45986	7.40254	0.0499918	7.86447	32.8579	49.1388	6.51114	5.40859	18.8238	0.0272341	3.13764	11.281	0.690662	1.99998	202.599	18.2827	6.02043	3.2957	0.0659766	0.245261	5.60398	5.91043	21.5655
686.3932@2.84	4.55139	22.5917	24.8336	11.0545	0.0449231	10.2557	25.1842	24.5583	0.206615	65.4258	7.44766	0.816632	4.76645	4.55531	0.0620002	0.0129699	15.4331	17.0525	15.6187	4.08586	3.40969	7.51064	2.58593	0.0899294	11.9329	11.4126	4.49814	16.6133	0.04586	14.3384	26.437	68.6282	8.84771	2.41128	25.4325	0.0440639	12.1575	17.7459	0.171617	4.54347	330.075	18.5682	8.00712	13.1924	0.0385122	1.73589	7.63554	7.36326	36.0132
503.2569@2.64	4.48218	25.5972	22.0896	13.2823	0.0623562	9.42185	24.8383	30.1566	0.087371	58.3904	6.98208	0.536144	5.1509	1.87468	0.0276259	0.0226588	12.7908	18.7922	24.0734	1.8499	3.05767	7.41627	2.34641	0.107381	10.411	13.6835	4.55705	15.662	0.0593216	11.7207	37.8452	54.3766	9.39536	6.70943	27.0062	0.00954548	7.47557	19.8762	0.105006	5.09782	357.075	22.3282	11.2046	8.9935	0.0368021	0.701862	10.2483	12.5584	31.236
618.4828@14.47	3.44795	9.87868	157.8	56.6151	31.0168	21.3373	268.886	70.5906	10.2371	733.387	21.7974	17.0825	10.4582	26.9711	19.9648	10.4259	50.3593	35.179	29.7397	10.7194	8.0858	75.0585	2.60001	10.8639	50.4997	105.297	20.9475	31.4471	9.45971	212.873	143.987	19.7103	20.6418	5.14658	107.674	5.20245	49.1206	67.9689	5.49817	6.26292	647.741	26.8599	47.6377	15.229	5.48489	25.4442	15.7982	5.71315	59.3022
372.2659@2.89	3.16886	18.6366	16.7522	8.58349	0.12114	7.83014	18.9034	27.7571	0.0558987	45.1343	4.33858	0.814791	2.85159	2.73087	0.0506498	0.0251589	15.9415	12.4175	13.6986	1.96854	2.24838	5.61499	1.63481	0.159743	11.2616	9.79367	3.47523	9.27229	0.0706489	7.84189	23.0143	40.3942	6.27072	4.68537	17.2023	0.0441616	6.00415	11.3142	0.209253	2.63476	194.023	17.3642	6.59774	5.44075	0.0452268	0.981843	5.07973	5.49923	27.0456
635.278@2.28	2.82459	19.1015	15.4132	9.56729	NaN	6.41387	16.6859	23.2875	0.0028256	35.0417	4.46661	0.145377	4.19536	0.502919	NaN	0.00108439	9.19949	12.629	23.3829	0.637689	1.55967	5.52206	1.57282	0.00598523	9.1978	10.4602	2.75546	8.64469	0.00249975	7.40849	32.4432	33.513	6.17523	6.57076	18.5915	0.00796483	3.18686	10.1369	0.00247517	2.53213	227.772	19.9705	7.79695	3.39089	0.00307703	0.181071	7.86785	9.93405	22.1687
1697.3269@4.5	3.89891	23.785	14.4348	5.35093	0.0948548	8.7012	21.2426	6.35453	0.0493593	52.7978	5.69185	0.230294	2.87622	3.58169	0.0235729	0.0226632	2.91268	7.16296	4.69115	3.10728	2.02604	8.27073	1.64472	0.0785166	2.70524	5.444	2.53835	23.6095	0.0965926	8.54462	11.034	44.1576	4.51971	0.675974	16.2723	0.00775124	12.5903	13.4815	0.029433	2.77982	93.3556	7.04477	6.60017	15.166	0.164285	0.22729	3.88392	3.94045	20.0487
877.3856@3.1	1.75956	4.98571	15.0565	7.09412	0.140238	3.6531	10.7895	15.902	0.31179	32.6453	3.47147	9.78752	0.993732	2.34706	0.152121	0.0230262	4.44641	4.40694	3.55046	1.18435	1.40628	2.4874	0.633578	0.51995	4.12448	4.76965	2.09603	9.29437	0.408355	8.44943	14.3103	8.89829	1.92774	0.889854	7.84454	0.0775876	4.5304	15.7768	0.0523	2.92346	193.085	3.29996	3.11562	13.5927	0.579596	11.7619	2.94067	4.90581	8.99753
529.3072@4.33	3.36353	18.9904	17.5323	10.5786	0.183231	7.68392	20.9973	22.6161	0.249101	48.0007	5.7774	1.20611	4.10032	3.50599	0.137715	0.105905	10.999	13.3578	20.8812	2.18561	2.82997	5.92149	1.90373	0.379187	9.78041	12.4166	4.17081	14.0051	0.314896	9.76822	30.5146	48.691	6.93945	5.35604	21.9875	0.139067	8.15442	17.6539	0.552099	4.24086	294.146	16.6398	8.44245	9.84378	0.29142	1.6186	7.53226	8.80481	28.5982
597.2695@3.03	3.92949	21.4621	19.0968	7.83411	0.0861422	11.7367	21.9378	14.2456	0.17951	54.3475	6.61007	1.38527	3.97159	7.43559	0.0896739	0.0159023	20.9702	9.62996	9.37452	5.8317	3.1094	5.03159	2.22599	0.0602234	10.4077	8.38807	3.45057	10.4824	0.0467751	8.85008	16.0376	76.4101	8.4361	1.15028	24.9857	0.23441	14.3455	17.6021	0.0858218	3.17132	266.389	12.4197	5.9618	8.64292	0.0259803	2.65558	4.31196	5.743	29.0375
1838.3857@4.48	1.16107	8.97824	7.89228	3.76533	0.0109677	2.31322	3.80637	9.66503	0.0221442	9.52067	1.58239	0.0150074	0.979582	0.355187	0.00594138	0.00415513	3.98295	2.85368	7.07281	0.325129	0.881742	1.80297	0.291895	0.0173561	14.2967	2.5315	1.36451	5.38524	0.0128641	2.9921	10.9435	12.0758	2.78338	1.64547	9.5219	0.00139315	3.01752	6.4596	0.010125	2.04009	235.993	5.26686	4.21803	3.48226	0.0105042	0.274119	4.87503	11.0249	4.10705
716.6547@3.12	3.19624	21.9687	13.9809	6.11905	0.093439	6.33094	13.9363	10.8039	0.052266	31.7284	4.03706	0.0751313	2.95136	1.15069	0.0120892	0.0489311	3.31701	6.5471	8.68415	1.09406	1.3161	6.484	0.962059	0.0185345	5.3917	6.182	0.543155	15.2484	0.113545	6.0819	21.0065	29.649	3.2496	1.59037	13.5248	0.0015572	6.49799	12.1018	0.026653	3.13027	161.383	12.0729	8.71288	7.11977	0.0272206	0.120346	7.71415	9.30051	18.6695
774.4005@3.49	2.19915	10.5171	14.7256	5.02068	0.225852	5.20646	13.1748	10.8463	0.459025	39.697	4.38924	4.5425	2.32487	6.22097	0.206633	0.0984366	9.45891	8.49494	7.69748	3.15395	2.36251	3.70521	1.22777	0.326509	6.11619	6.467	2.40631	7.33467	0.311257	6.77786	10.5078	31.0673	4.1708	1.21941	11.8028	0.7179	7.47577	6.02347	0.256826	2.90917	152.289	9.26896	3.68827	6.61909	0.199014	4.46031	2.97693	4.30459	19.7084
686.5346@15.3	4.19056	14.6689	27.7972	8.98105	5.84595	9.18402	23.6739	18.2494	3.44309	61.0887	6.81223	4.60613	4.13165	8.14762	4.32746	2.02183	10.5436	11.369	12.534	4.32234	3.07823	5.92181	1.86227	2.78184	8.93641	12.7997	4.66223	12.7101	3.63155	10.4365	21.3187	38.7913	7.4623	4.16038	20.3958	3.3459	8.23135	9.06247	7.31114	5.27207	219.043	17.8762	6.88096	6.81307	7.06316	6.75979	7.62968	8.72366	29.3924
942.4683@4.47	2.7656	17.2188	9.75176	6.77132	0.649377	6.64551	21.8921	9.38247	0.67483	23.8813	6.89095	3.47002	2.98031	8.77399	0.475405	0.542547	9.71141	11.9413	7.2918	4.06249	3.15127	5.19896	1.4015	0.630867	7.72207	7.47152	2.84582	8.34333	0.432421	11.4306	14.3351	45.0948	5.97346	2.32258	15.9387	0.564209	9.8635	6.97332	0.382663	2.48138	133.848	8.69153	3.03271	4.09226	0.678286	4.15556	3.51357	4.85071	20.394
2029.9618@3.44	3.1796	12.5928	7.65879	5.40049	0.00189465	5.41947	17.5661	3.33483	0.0150714	44.3488	4.02799	0.183687	2.15148	2.57146	0.00475911	0.0039199	7.43409	4.97606	6.3895	2.36167	2.62537	5.33595	1.59465	0.00733131	4.09875	5.10659	3.33366	15.1925	0.00317543	9.58068	7.14833	48.961	4.00131	2.0298	21.6703	NaN	4.49151	4.16338	0.00772846	3.30022	181.219	7.57321	6.97066	12.4106	0.00528652	0.441214	3.54905	1.61129	17.6097
1498.6093@3.1	1.71735	13.0968	12.4009	6.02361	0.0289695	4.2794	9.71879	17.297	0.0172333	18.6151	2.65836	0.0321672	2.47401	0.109485	0.00187601	0.0153206	3.78792	8.16587	11.6654	0.285116	0.680869	3.44415	0.782519	0.022772	6.93136	6.66443	1.33707	6.06955	0.0167218	3.6094	22.8483	16.7966	4.01074	4.74955	8.415	0.00146907	2.19285	7.59183	0.0176285	1.26837	104.495	11.4337	4.13735	3.34688	0.00405292	0.0185625	4.51594	7.59977	11.2943
438.2476@4.38	3.71649	19.1905	20.4175	12.6267	0.0778651	7.81372	19.8684	23.5958	0.097258	44.3191	6.28521	0.520772	4.13099	2.28975	0.0627219	0.0387815	10.128	15.972	21.7466	3.53318	2.71442	6.34701	2.1115	0.124072	7.70526	13.157	4.09487	11.9586	0.108387	9.55609	32.228	40.9418	7.61973	4.77038	20.8774	0.0450168	7.94832	15.5761	0.15474	4.4297	290.862	18.4686	8.94867	10.6229	0.0844968	0.762656	9.55267	10.7017	30.1422
445.2532@3.15	10.0561	53.2717	48.4153	34.6246	0.447124	19.3033	54.2236	72.4008	0.412119	107.094	17.1764	0.953167	11.3892	3.80233	0.136051	0.253592	28.8929	39.8771	55.0618	3.69299	6.89124	15.777	5.19056	0.162117	22.2658	31.5405	3.59272	32.8846	0.561384	27.8998	108.472	119.36	20.7819	16.3137	63.4741	0.090665	16.1504	42.4305	0.0979811	9.96815	798.76	46.6056	24.9418	14.0326	0.200006	1.43486	24.2135	24.5976	66.7623
515.2934@3.03	4.44969	24.5413	20.8554	10.9617	0.390701	8.68494	27.088	32.6173	0.287659	59.8215	5.34546	1.92956	4.09059	4.27398	0.11553	0.171583	16.8785	16.9534	17.784	2.51062	2.54173	8.08124	1.9054	0.523245	17.8722	11.897	4.38936	15.8792	0.518395	11.7729	34.1237	61.4396	7.48963	5.15686	26.8203	0.0807943	9.3877	19.9075	0.635556	4.84158	313.565	21.7558	10.2692	10.7177	0.381713	1.52411	8.72605	12.0099	35.3773
506.7448@4.87	2.02556	9.85563	9.23113	2.64348	0.268651	3.95997	9.55089	4.29846	0.342085	29.1198	2.8443	1.69397	1.47972	2.86955	0.644694	0.0513627	2.0006	3.73985	4.10882	1.76469	1.48734	3.19681	0.84782	0.125741	3.08842	3.21199	1.86266	10.1316	0.125689	5.69009	5.83761	25.0323	2.6309	0.314007	11.57	0.702487	6.92417	9.59267	0.108538	2.14635	129.706	4.75974	4.68308	9.50986	0.111389	2.72689	3.42846	2.50968	11.1123
1697.8269@4.5	3.23173	20.0165	12.3249	4.50819	0.0672407	7.63336	19.325	5.82066	0.0237166	46.8504	4.7791	0.195415	2.49141	2.98948	0.016178	0.0172316	2.68834	6.03738	4.41132	2.60459	1.71046	6.75623	1.37807	0.0536935	2.60895	4.9496	2.18894	18.8649	0.0837136	7.23704	10.2775	39.4843	3.68926	0.689702	14.0323	0.0127376	10.5683	11.1698	0.0395446	2.43916	81.8167	5.90388	5.85684	12.3768	0.115666	0.238408	3.66157	3.4218	16.6452
629.3306@3.57	31.6083	125.044	160.631	72.6943	1.614	70.5858	161.192	178.42	1.3934	533.242	74.2957	8.25235	28.5224	24.7574	0.490012	0.499403	94.7906	89.7318	78.1162	29.6951	49.6591	42.3472	22.0174	0.587902	82.0295	56.7514	5.7064	140.387	0.971115	109.268	130.616	492.406	67.6502	7.73932	195.008	0.35677	233.567	237.614	0.393643	49.806	3456.3	98.8404	69.4511	26.0322	0.512794	9.31129	56.8601	49.9944	295.249
368.344@16.51	1.38181	5.82593	6.41563	3.01327	2.44246	3.17495	5.90233	7.46635	1.50904	19.5769	2.2733	1.47577	1.34416	2.81732	1.73449	0.922567	4.84817	6.18742	5.64378	1.98321	1.27933	1.99297	0.744486	1.16099	1.75345	5.37914	1.28738	4.87979	1.72215	4.12236	8.15916	14.5155	2.92736	1.44794	6.96979	1.45925	3.78472	6.43761	3.36329	2.16244	101.384	4.87916	2.9517	4.96595	3.59152	1.77114	3.19725	3.20332	11.1653
874.5294@4.44	2.97728	16.4302	14.5596	9.0516	0.072941	6.3101	15.7172	17.095	0.0561424	35.7901	4.93404	0.300877	3.29924	1.38088	0.0135482	0.0355702	10.2157	12.4039	14.0187	1.21962	2.04798	5.43829	1.48302	0.0793696	9.56807	10.9852	3.11239	8.98304	0.0877272	7.27925	25.8044	39.6372	5.92007	4.30974	18.5505	0.00937901	4.52381	11.0273	0.0991934	2.5275	214.34	14.9633	6.72159	5.29282	0.034576	0.419074	6.17875	7.34399	20.345
648.3495@4.95	2.36944	12.0961	11.2082	7.56169	0.118487	5.00832	12.7047	15.3211	0.119449	27.7568	3.21904	0.380121	2.49438	1.73559	0.0881157	0.0591879	6.83523	10.0882	13.3914	1.17005	1.38954	4.30706	1.17898	0.184625	9.80436	8.75773	2.45387	7.88727	0.169246	6.5128	22.2921	31.0879	4.23538	3.83306	15.0614	0.0259536	3.97278	9.51107	0.311702	2.37809	160.955	12.9289	5.45743	4.9125	0.163677	0.497657	5.2463	5.90298	19.1485
599.9835@3.44	0.811698	5.6576	5.18309	2.7172	0.0506735	1.9406	4.58979	10.4618	0.0130903	7.47185	1.19991	0.429641	1.12814	0.125274	0.0343189	0.0130168	4.51167	3.89283	8.24098	0.0667566	0.523004	1.83419	0.448375	0.0743448	4.87444	4.04176	0.596202	2.62333	0.0182458	1.88562	10.3457	7.97025	1.68872	5.77747	4.9096	0.00448186	1.0341	3.83721	0.322185	0.655947	81.318	6.37069	2.50858	1.45563	0.0324854	0.194756	2.24941	2.66565	6.31634
1722.9568@5.78	1.82065	6.75226	13.263	4.74804	0.109325	4.40092	14.7476	10.6233	0.155979	27.596	2.08998	0.583691	2.0972	3.21439	0.131697	0.0213222	7.46848	5.62326	9.42524	1.79486	2.37191	2.41572	0.999439	0.0810811	9.30871	4.98349	2.30543	5.37949	0.162415	6.94049	10.9772	26.2767	6.70933	1.31785	10.8403	0.085486	5.33566	13.3803	0.23561	2.9408	180.099	4.81437	4.33108	8.40287	0.139077	4.81125	4.01308	4.99497	13.9404
156.126@1.48	5.32677	26.3412	28.6325	14.9977	0.621576	12.0525	28.7158	26.2337	0.324199	80.8705	8.82958	1.15295	5.70594	4.64968	0.231586	0.202347	19.7963	19.444	23.9864	3.77647	4.23083	8.77036	2.93285	0.521365	13.2034	16.1091	5.24599	17.5376	0.433042	13.7236	33.9968	66.613	10.8693	5.18737	30.6606	0.123201	12.3418	20.5753	0.712273	5.20976	390.542	24.5943	10.1507	10.756	0.458106	1.709	9.31197	10.3739	35.8505
540.3261@4.14	3.44057	15.6449	19.4234	11.8924	0.031221	8.68114	18.6179	22.5926	0.0204014	47.0531	6.13498	0.29615	3.7883	2.7502	0.00527707	0.00101837	11.5229	17.4948	0.622713	2.10065	4.09861	8.62251	1.47749	0.00743771	14.3143	9.73025	2.36639	16.8667	0.0024793	12.5199	19.9851	60.7364	7.28011	0.818469	24.1612	0.0105504	10.7346	11.3194	0.0141117	4.4175	326.347	11.6107	7.36336	10.2636	0.0104454	0.43764	4.0746	0.534106	26.5382
515.7745@4.47	1.03121	6.43447	6.10768	3.21595	0.0163028	2.56273	7.66209	10.9435	0.0130332	14.8759	2.07695	0.174146	1.28186	1.80321	0.00625605	0.00485881	3.72322	5.07624	4.71949	0.896635	0.85854	2.12206	0.612362	0.0325245	3.70544	3.53259	1.00714	4.74213	0.0135827	3.162	7.66049	14.011	1.92579	0.844839	5.64589	0.00585925	4.14252	10.8925	0.0588393	1.73439	94.6403	6.59751	3.15526	4.03012	0.00764698	0.288981	2.62652	5.82179	9.93846
415.1782@4.29	2.43845	14.2083	14.9219	5.96184	0.0072178	7.36998	14.9104	15.302	0.096555	38.8445	3.48611	0.955887	2.87474	3.51909	0.0284472	0.00439575	17.644	7.71907	11.0437	2.33585	1.42551	3.44823	1.37681	0.0213927	7.77239	7.07245	2.05757	6.54506	0.00709649	6.2727	15.7607	46.7383	5.40776	1.87942	15.871	0.123914	6.38241	10.854	0.065788	2.46826	158.543	9.20003	3.78183	3.63414	0.0167612	1.50368	3.27184	5.04361	18.7666
672.3535@4.85	3.00897	12.8812	17.0986	7.61006	0.423497	6.48322	17.2502	20.5776	0.613834	57.8008	4.88833	2.94693	3.19204	4.35785	0.389637	0.148995	7.79954	9.14011	11.542	2.58486	2.32692	4.53887	1.77087	0.42891	6.70598	7.37976	2.73543	14.7525	0.366122	10.5338	18.5564	43.9158	5.62117	2.37632	17.2862	0.691259	8.48077	15.0731	0.461318	4.55997	243.053	13.0883	6.58685	11.1454	0.672918	3.28576	6.34306	5.60695	24.2455
505.2972@5	3.03021	15.2341	15.884	6.75926	0.320767	6.44939	19.8673	22.4823	0.183606	43.3701	4.25649	0.833045	2.82559	4.86097	0.233752	0.136688	13.4937	12.7309	10.3838	2.76287	2.37102	5.67777	1.68774	0.687558	12.3053	7.94595	2.73118	11.395	0.532733	8.44705	19.9088	39.848	5.55975	2.47	15.5349	1.89721	9.40163	28.2775	0.413606	3.64053	269.601	16.5033	6.78725	8.47313	0.416139	1.90736	5.57166	10.8426	26.8344
379.25@10.79	2.96929	16.8951	10.6525	8.78899	2.59153	3.08346	9.44414	11.4287	0.824114	24.1046	8.3197	1.04003	3.02961	1.99867	2.00536	1.10028	4.61256	3.29345	9.17191	1.03769	2.31555	7.90723	1.4733	1.50684	5.93871	8.19702	1.91485	4.18179	3.26031	8.01255	12.1036	39.3676	1.63454	2.5005	6.67394	2.4119	5.1512	6.9499	7.00221	2.41275	214.152	4.76792	2.94126	2.33501	1.57654	1.27587	3.4478	3.60106	8.92949
684.5265@13.72	1.13562	4.0119	11.9945	1.33843	8.63864	6.06117	7.08241	17.6635	0.561147	45.7606	2.37948	2.00476	0.910612	4.15462	0.758528	0.893425	16.353	2.49479	8.66174	2.82372	2.24124	0.962211	1.65927	2.86274	9.43901	2.67476	1.20493	4.38716	3.77635	1.00091	8.2506	26.5599	7.54934	0.347535	12.9234	1.05387	10.6771	11.9073	3.1847	3.796	391.883	9.49606	3.04138	1.9238	3.65439	1.15812	3.52209	5.00734	27.6385
571.3044@2.38	4.53855	20.2241	22.1821	10.8804	0.0116062	8.77617	27.514	24.3964	0.100161	72.097	6.97213	1.63903	4.15648	5.15085	0.0194585	0.00352976	13.5922	15.4606	11.6884	3.1748	2.42848	7.26262	2.27963	0.100689	12.7425	8.13749	3.76753	14.6883	0.0641037	11.0725	22.1862	49.9857	6.11578	2.76197	21.4131	0.154931	7.70515	16.7911	0.0266688	5.35162	290.075	21.2261	8.23433	8.82902	0.0776819	2.08372	7.07079	10.6715	32.3274
357.2621@4.69	4.20723	15.5577	22.2474	9.41689	0.0986297	8.68165	23.5543	26.337	0.086093	68.2601	6.11609	1.8104	3.96259	5.81051	0.0823375	0.0349661	15.4153	15.5599	13.867	3.59332	3.25246	6.54423	2.31084	0.110995	11.3455	10.7061	4.13844	10.9717	0.0857676	9.73738	26.3975	46.4915	7.84881	3.0847	22.0855	0.0731445	9.15647	11.6747	0.133153	4.25917	271.497	15.9434	6.77742	7.37186	0.0958966	2.68332	6.04815	7.0068	36.1247
600.3772@4.9	2.98006	17.5203	14.5091	9.25766	0.00276376	5.67595	14.2516	16.3553	0.00764706	30.1359	4.12236	0.00408806	3.62302	0.266722	0.00214782	0.0032174	8.21448	11.7005	16.6253	0.489946	1.8792	4.9896	1.54998	0.0185215	7.00371	9.5176	3.18805	8.50593	0.00285339	7.73515	23.3468	33.5365	6.41371	2.49934	18.4486	0.0336056	3.94791	12.0951	0.0164674	2.44146	199.34	15.0277	7.39114	5.07315	0.00719729	0.0201117	7.30062	7.36718	17.9385
1372.2317@5.41	1.91749	11.5645	2.83665	2.87384	6.66584	1.61283	4.95513	10.6168	4.79525	11.8099	2.62831	4.116	0.739093	4.25023	1.60117	3.59859	7.6464	1.67326	3.64746	2.77412	1.24156	1.37431	0.89853	6.33393	5.75566	3.18661	1.66876	4.79611	9.04757	4.54016	9.98266	25.1684	4.71174	1.18541	8.49636	0.64866	4.86466	12.9283	5.74371	1.17079	100.966	3.16104	2.20801	5.88595	11.0644	0.758379	1.58115	1.97559	5.42964
1354.7365@3.12	3.62688	21.7914	19.3202	7.43174	1.33485	7.88983	18.7819	13.6775	0.965482	50.898	5.61241	1.41702	3.06637	4.57231	0.476348	0.633264	13.7348	10.6051	9.91863	3.6363	2.95847	5.28323	1.55817	0.274821	5.28905	6.95373	1.55013	10.9021	1.13993	8.2994	19.3463	47.4153	4.55958	1.38577	16.3762	0.304772	9.5836	12.3912	0.511258	3.21441	210.287	18.2987	6.0189	6.17778	0.477434	2.35339	5.68665	4.97736	30.093
538.315@5.53	2.03512	12.1606	12.7571	6.7378	0.095789	4.47378	11.0041	17.7513	0.0663609	23.1724	2.8715	0.200084	2.25644	0.517617	0.0434611	0.0576532	8.58315	8.51062	14.3734	0.557039	1.30939	3.77291	1.07109	0.283684	6.65219	7.96018	2.52376	6.85181	0.14479	5.789	22.6273	22.9894	5.06751	3.73372	12.6932	0.0181842	3.09034	8.80227	0.119479	2.47456	220.429	12.8696	5.90561	4.03459	0.103122	0.299258	6.31336	7.81746	21.3219
508.2202@4.3	2.37688	16.107	19.1901	5.55497	0.00714682	7.37211	18.112	21.0968	0.00590483	44.2414	3.91944	0.899253	2.6978	2.82303	0.1121	0.00277056	19.6193	10.2221	13.7934	2.21268	2.23763	4.06809	1.30324	0.00429078	11.8063	7.57142	2.90037	6.15795	0.0133728	5.50631	18.6963	34.4223	5.60862	3.46777	12.8642	0.00423909	6.29148	11.0203	0.0437713	2.32651	189.707	13.0224	4.61689	4.12914	0.00450832	1.40692	4.12343	5.22766	17.9395
170.1412@4.17	2.32745	13.0278	11.3336	7.84541	0.00495369	4.94361	12.6994	17.4406	0.00196109	24.5055	3.37651	0.206782	2.65507	0.564026	0.00489064	0.0030924	6.59063	9.78164	9.24657	0.692409	1.52565	4.08217	1.20792	0.00232234	5.60407	8.41857	2.22543	7.08988	0.00215725	6.05208	24.257	27.1442	4.56812	4.2716	13.9063	0.00229309	3.69474	9.98509	0.00495228	2.21455	163.103	11.7886	5.93457	4.14597	0.00652578	0.198183	5.75577	4.02468	15.9093
560.4034@13.54	2.35587	6.96772	41.1012	8.00077	9.18941	11.5436	41.9607	34.9366	2.21749	130.124	4.09021	4.65722	3.28655	5.50788	4.94724	2.68134	15.973	10.4831	16.2732	3.00399	2.94535	8.78838	1.2001	3.83151	21.7306	14.9384	3.94834	13.761	5.5266	33.1092	39.2428	26.997	7.97583	2.42785	41.8745	3.48348	14.7227	22.1974	8.71711	4.79358	431.554	11.0587	15.7817	10.9823	5.58061	3.89929	4.2511	3.5524	26.0011
156.1258@4.59	2.17003	9.6537	15.9651	5.8793	1.05224	6.1707	11.8754	12.143	0.848681	40.8442	3.52531	3.39826	2.09264	9.77294	0.311292	0.556949	6.90617	7.00661	7.70407	3.93073	2.37738	3.37552	1.54503	1.2373	5.82357	6.21455	2.38343	10.8116	1.35209	7.54202	15.3344	29.4885	4.76035	1.87059	13.1642	0.546876	10.7288	9.58323	0.669605	4.29068	198.781	7.04933	4.7517	8.65644	1.68913	4.30578	3.9796	4.63017	21.9186
356.2713@10.2	0.441576	5.91565	0.585174	1.22905	1.38427	3.21401	1.72632	1.20345	0.601237	5.73617	0.477275	0.807609	0.245341	1.17489	2.1061	0.412572	2.44532	3.03743	3.36074	0.224691	1.81542	1.07577	0.0696528	0.204643	3.42678	10.6318	1.31676	6.89649	0.892852	9.93069	10.6449	14.075	0.477039	0.977938	5.56969	3.33315	2.56839	1.3606	1.56012	0.591109	33.2705	6.62927	0.222135	0.884387	10.5067	2.19059	0.982119	1.34859	4.7497
254.2217@12.62	0.395588	2.22461	7.86664	0.44205	3.90268	3.27226	2.13695	6.48687	0.270252	23.3827	0.945968	0.969767	0.267532	1.86483	0.0926546	0.36538	6.86608	1.0586	3.36396	1.12303	0.589628	0.237926	0.483066	0.698294	3.53526	1.30666	0.493963	1.61036	1.53586	0.337442	3.01056	9.12746	2.6489	0.0597297	4.42971	0.1727	2.91799	5.38017	1.69739	1.75559	122.693	4.37598	0.736596	1.35236	1.73546	0.687596	1.29956	2.25609	11.1032
835.4619@6.53	2.92529	24.4507	6.03758	5.27068	4.67247	2.5344	5.76627	5.94506	2.60459	16.0787	8.87347	5.4326	0.841234	9.7068	1.78492	1.64976	6.06062	1.50832	2.56115	5.90876	1.50647	2.28602	0.898766	3.05705	3.9978	1.98458	3.86127	10.119	3.59548	4.09229	9.53238	31.0301	1.88489	0.379066	10.4927	0.374444	6.44856	10.4937	1.53788	1.34658	100.584	5.28416	3.90946	4.1247	3.22317	1.11055	2.23401	2.34079	6.73281
1007.5507@3.46	3.25772	17.0045	22.3974	9.02968	0.243741	8.0631	18.9256	18.8689	0.192602	55.8188	6.72577	0.995693	3.52365	4.43107	0.0730086	0.0758216	13.9386	12.8398	11.5005	3.29404	2.82408	5.44647	1.77854	0.179823	8.25819	10.5441	4.57981	9.96207	0.156825	7.97254	22.7174	45.2683	5.96699	3.61442	19.3103	0.0306354	8.14018	10.5764	0.227318	3.29636	219.868	16.4328	5.64395	6.75322	0.177695	1.79551	4.61761	2.25893	23.7622
567.2461@3.52	2.57362	6.68441	11.2102	4.39715	0.0832497	6.64886	13.5661	10.1499	0.100496	46.027	3.56614	0.731967	1.38414	5.7267	0.0394152	0.0136172	12.0939	7.12902	6.77582	4.45076	2.63643	3.76899	2.07617	0.0831237	4.90885	3.81874	3.539	12.5206	0.00535244	9.29767	9.89063	40.3077	4.60665	1.67732	16.5754	0.0431084	10.5558	8.40829	0.0482408	4.51415	272.21	7.74875	4.48465	9.40438	0.0742828	1.96987	4.14333	4.50739	17.2473
1825.9047@5.59	3.2485	26.6608	1.91726	5.48536	1.28523	1.24835	2.90484	7.59916	0.75935	7.19508	2.79678	1.5425	0.496536	1.9555	0.455747	0.492533	4.50581	1.14503	1.7282	2.7485	0.974357	1.55274	0.656582	1.49875	7.92776	6.16098	2.39853	7.14514	2.97521	3.23171	9.39116	27.8296	2.55526	2.1672	5.51663	0.17007	2.75048	16.9808	2.29194	1.0292	48.7545	5.68047	3.37513	5.54101	3.60879	0.392949	1.70738	2.07842	7.95135
1010.0706@4.82	3.65226	20.9789	11.9513	4.88065	0.00703227	5.95199	14.1064	7.02965	0.021877	36.1442	3.81891	0.14198	2.19068	2.60028	0.00389536	0.00758661	4.07037	5.1881	5.80901	2.17741	2.26664	6.25101	1.22089	0.0345091	6.16864	6.13212	2.84151	22.6995	0.0148721	8.58958	13.9708	41.3719	3.74241	1.07563	21.0428	0.00394967	10.1805	13.0821	0.0114403	3.24687	172.392	7.36451	8.5349	12.5627	0.0207914	0.380458	5.73178	5.71333	15.709
567.4203@14.64	3.74069	6.05994	13.5505	4.25294	2.56885	7.20191	7.30117	6.58051	6.68944	11.7932	8.81162	2.96013	3.87469	7.06257	5.54269	0.723464	3.87734	7.05149	7.57827	4.30258	1.11073	2.69469	1.79357	1.08282	2.44568	6.268	4.13389	7.59179	2.53671	4.42009	9.62803	21.9328	6.6134	3.59498	9.34396	1.45173	6.68673	3.44216	1.91242	1.76576	112.169	5.75032	2.53005	3.49495	2.81913	0.974377	5.79111	1.67031	11.4843
1662.7981@4.29	2.9176	16.2421	11.5791	5.02478	0.0164585	7.11995	21.7552	9.0508	0.0298761	53.3006	4.79516	0.141576	2.1859	1.46754	0.00676636	0.0162705	4.11973	6.84193	0.604392	1.45792	1.54411	6.93576	1.23679	0.0553373	8.83315	5.34012	2.20241	19.3197	0.0432868	7.66041	12.9064	40.4718	4.88113	1.19632	21.029	0.00516592	6.72915	7.42476	0.0697077	2.24946	132.938	7.04761	6.46395	8.19656	0.0450487	0.166687	1.91138	0.902634	15.937
409.1861@4.26	1.88253	10.376	10.4027	6.16118	0.0468906	4.52664	10.3527	15.306	0.0364594	24.6722	2.74351	0.660371	2.25918	0.73473	0.074187	0.00388871	6.64592	9.20052	16.0635	0.935195	1.35194	3.29361	0.904621	0.00610111	5.35534	8.0583	1.82396	6.14416	0.00354778	5.05268	18.8273	23.2649	3.9911	4.63813	11.3278	0.02547	3.32827	8.56246	0.0665588	2.15978	141.308	9.34609	4.42642	4.41834	0.0107363	0.415479	4.88196	7.64026	14.4814
1792.6175@8.06	2.55823	11.7482	3.50138	0.289778	0.176764	4.56208	24.6366	4.82461	0.0617236	13.8827	1.80515	0.247599	2.07778	2.52324	0.0277852	0.0331742	4.55228	2.86086	4.41304	0.829893	0.656676	4.92862	0.688835	0.0641821	7.85417	2.72326	1.34619	7.68189	0.0592403	4.05503	3.81649	12.8385	2.44535	0.487698	10.3719	0.0447295	3.31751	3.36489	0.0876688	1.29494	71.7335	6.74974	2.51009	3.43773	0.0784158	1.08185	2.65683	3.29044	6.69765
807.4368@5.58	4.31755	17.9343	19.6291	11.452	1.07206	8.06713	18.6454	17.9919	0.356143	45.4702	6.77632	2.15054	4.63555	3.8213	2.24464	0.628316	10.0422	15.8667	17.7075	2.97851	3.52931	6.14279	2.21346	1.24716	4.45083	10.2244	4.34688	15.4506	1.34022	12.6108	24.1443	54.4726	6.66512	1.40851	21.7953	0.583949	12.3056	18.5105	1.74113	5.07085	287.249	18.4141	9.17899	14.5021	1.67523	0.92186	9.38919	8.03479	35.4355
1539.9176@11.89	3.14102	19.4529	16.272	6.86395	5.88566	5.52756	12.9698	11.3226	2.28038	37.0111	6.86762	2.59097	2.82255	3.69163	3.51989	1.67412	11.0795	6.77205	10.299	2.07451	2.50838	4.7017	1.41862	2.27163	12.428	9.43773	3.18104	7.49099	4.80785	6.59866	18.3629	37.5897	4.08778	2.90916	14.3691	2.8809	6.60839	8.26439	4.6428	3.71809	171.402	12.5293	6.16357	4.86062	4.48924	2.86243	3.84397	2.76134	19.729
560.3511@2.43	3.77334	20.7301	16.6954	10.0813	0.0321809	7.17511	21.2688	21.2938	0.0475716	45.8046	5.46862	0.362845	4.04902	1.61813	0.0216635	0.00736179	8.82369	12.5257	17.5446	1.38422	2.2879	6.54573	1.87638	0.0435905	10.1798	8.58431	3.5708	13.3498	0.021822	9.62556	26.6515	46.9185	6.32111	3.46719	21.5732	0.00210018	6.19299	15.5937	0.0149385	3.44727	267.861	18.7616	8.93348	6.49531	0.0129456	0.45849	7.82675	9.11893	23.4373
301.1969@2.67	4.2893	22.6406	23.8025	13.5065	0.201552	10.2301	29.1349	39.0591	0.124417	62.6553	6.90344	1.11075	5.17335	4.26576	0.142648	0.0668452	18.3971	19.7684	23.7058	2.67798	2.8393	8.2645	2.19757	0.264808	15.0525	15.8415	4.4171	14.1358	0.191899	11.0298	40.393	56.3509	9.51607	8.29643	25.9524	0.0713951	9.13918	18.6221	0.663381	4.28284	317.485	24.9369	10.2313	8.85002	0.17726	1.26525	8.78917	11.9468	36.9992
664.3417@4.65	6.15754	28.2566	29.6037	15.3525	1.73036	13.6819	38.7435	38.0266	1.01566	90.0817	9.80541	2.5695	5.92935	9.1996	1.07811	0.424192	22.6613	21.0302	21.8019	5.96789	4.81251	9.95105	3.29902	1.34394	15.8278	16.9346	6.24955	20.1901	1.8068	17.2612	40.8357	74.4661	11.3757	5.22632	31.1107	0.340912	13.6884	24.9323	1.26959	6.86007	437.565	26.2884	12.5954	14.3995	1.43698	3.18031	10.2646	12.2609	51.4487
1862.9546@4.84	2.01774	12.8286	11.3964	6.41824	0.423105	4.31094	10.7525	15.0673	0.326582	22.5916	3.12031	0.500621	2.3081	1.09096	0.187691	0.172977	7.49964	7.65092	13.0178	0.883441	1.13083	3.809	0.973662	0.495188	6.42593	7.24299	2.1935	5.98734	0.434461	4.98456	21.5312	22.2594	3.88376	5.14409	11.8633	0.050286	2.87449	6.75184	0.376615	1.79592	154.596	11.9528	4.7077	3.29024	0.453365	0.562052	4.77687	6.30614	13.9718
717.461@4.42	3.64449	18.5142	18.0278	10.1733	0.0147811	7.63109	18.5291	16.5768	0.0212571	37.555	5.45391	0.0337651	4.05851	1.03061	0.00653063	0.00297977	6.94602	15.4554	16.4776	1.91459	2.6095	5.76768	2.1568	0.00942491	8.33669	12.3816	3.53044	16.6893	0.00167418	13.0464	23.2564	54.5767	8.8365	2.66643	23.9303	0.018578	9.01572	14.9976	0.00858408	4.07354	325.993	11.992	8.15593	13.5996	0.00591147	0.240946	8.34954	7.29615	26.6064
705.6762@5.2	1.62708	12.6018	3.58648	10.4322	34.7052	1.84685	3.82522	9.95377	15.0804	16.3736	12.2285	17.0054	0.82836	14.3144	14.4911	10.2854	8.58046	2.6325	3.06564	9.80746	1.55182	1.42964	0.929012	15.7074	3.06874	5.59802	6.0752	5.96419	20.6464	3.39903	14.3038	18.8807	1.73982	1.7667	6.51809	1.7378	5.75251	16.6963	8.26159	1.64431	116.307	6.0121	2.73453	5.57168	26.9068	2.66998	2.00643	2.11593	9.21825
712.4116@2.97	3.08187	19.7231	17.7255	6.87627	0.0247346	7.91007	19.6355	18.1854	0.213434	52.0351	6.26683	2.10474	3.13798	5.37164	0.0677749	0.00885591	15.7323	11.3295	9.02841	5.28586	2.8592	5.23725	1.69461	0.028624	9.55718	7.15286	3.08591	13.5246	0.00653387	8.41044	17.3938	50.0843	6.3298	2.11833	15.6676	0.190682	10.5577	13.569	0.111316	2.6284	264.494	13.9527	4.72139	6.2324	0.0190471	2.65796	4.59418	4.70063	25.1743
487.2968@2.97	1.45803	7.87556	6.8956	4.31243	0.0250893	3.25658	9.03049	16.2595	0.0151507	18.6588	2.30488	0.0844862	1.73181	0.636464	0.00945253	0.00251927	4.96375	6.24966	8.89842	0.63165	1.07515	2.63062	0.705758	0.0260012	4.20073	4.35077	1.42515	5.61451	0.00755167	3.70338	14.4513	19.3454	3.21734	1.81346	9.53006	0.0959019	3.19858	6.80471	0.0151639	1.57278	130.295	7.46354	3.98524	3.18619	0.015252	0.269969	3.54639	4.3886	8.19754
676.651@3.44	3.41242	14.9421	8.32743	5.9842	0.00630546	6.47377	19.5537	2.31783	0.0278391	47.6411	4.37508	0.267129	2.34449	3.12671	0.00125394	0.000675748	8.55077	6.02424	7.17102	2.7329	2.86064	5.89279	1.63508	0.0208694	3.33583	5.69339	3.58784	14.4757	0.00314214	9.71243	8.24046	48.7732	4.37767	2.18412	21.8503	0.00368884	4.86732	4.76773	0.00394503	3.53262	188.54	8.45003	7.35356	13.5825	0.0122395	0.617228	3.96995	1.24439	18.8657
1075.4856@3.12	2.66226	17.9614	12.4273	4.99463	0.113719	5.87274	12.1827	8.46606	0.0621442	30.4795	3.38316	0.115286	2.53416	1.12057	0.0250345	0.0615696	3.24421	5.68243	7.50864	1.03457	1.15041	5.71253	0.852014	0.0325661	4.7321	5.42327	0.570954	13.0975	0.114039	5.56299	16.2307	26.422	2.99613	1.47038	12.0738	0.0138655	5.68107	10.1881	0.0350617	2.93799	152.822	10.4739	7.48703	6.61522	0.0311829	0.200551	6.55843	8.37184	16.8594
1662.2864@4.29	3.77526	20.4312	13.8278	5.37993	0.00113191	8.20935	24.9803	9.66417	0.006252	65.2281	5.57548	0.120517	2.52267	1.83826	0.00161993	0.0021075	4.37853	8.33579	0.190904	1.96668	1.5992	9.17885	1.56105	0.00521013	9.38368	5.63332	2.36155	25.4712	0.00183802	9.17422	14.3619	44.4304	6.08724	1.18653	22.8009	0.0014672	7.97206	8.16315	0.0228446	2.36377	154.15	8.12745	7.35819	9.42202	0.0147452	0.150372	1.89582	0.87488	19.32
1169.8999@4.47	3.66828	22.9738	13.7598	5.32762	0.0865082	8.30193	20.5666	7.33647	0.0475592	48.312	5.15181	0.230557	2.84265	2.56244	0.0445817	0.01928	3.03507	6.89531	5.41453	2.40925	1.80692	7.45444	1.43094	0.0819387	3.19264	5.2434	2.45526	20.9958	0.0698989	7.85789	12.5033	42.5186	4.21947	0.718289	15.5941	0.0513013	10.3599	12.2607	0.0238085	2.61203	96.5202	7.14804	6.6367	12.1517	0.0283381	0.205401	4.2001	4.341	17.779
377.2294@4.85	1.39939	8.90127	9.64843	4.46293	0.137411	3.46407	8.04438	13.5644	0.0722679	20.2676	1.91871	0.772491	1.62576	1.23135	0.110982	0.0280377	7.63944	6.57861	8.41477	0.900966	0.937213	2.92093	0.63513	0.212382	6.94378	6.12943	1.69715	4.78541	0.105193	4.07916	15.069	20.2598	2.98867	3.31997	8.91489	0.0589332	3.41857	8.33727	0.302502	1.53862	121.446	8.66055	3.49123	3.61998	0.106196	0.595515	3.37706	5.00996	13.5181
423.3344@8.39	2.29395	16.3645	6.58663	5.23529	4.12014	1.97144	6.89009	20.4389	0.92719	16.5801	9.44734	1.5171	1.77857	1.55614	0.66198	0.945179	7.5135	3.95811	8.00278	0.744119	1.31904	4.16408	1.44598	1.58232	4.26429	3.44831	1.2472	6.34011	4.24725	7.20541	8.26736	30.4258	2.85719	1.78287	8.12562	1.88679	4.44035	9.73974	6.0938	2.63836	227.873	4.73615	4.12706	5.50833	2.73136	1.51451	3.54172	3.39605	13.3122
493.3168@10.53	1.68145	23.3644	17.1681	4.45928	6.79883	5.42026	5.54322	5.25434	1.27521	21.0246	2.78523	2.06509	0.973404	2.40861	1.70142	0.847192	9.40683	4.69998	5.70313	1.51704	1.09276	2.00979	0.437911	1.06557	9.38031	6.37858	1.5916	4.14757	2.43235	3.64836	9.75822	45.5387	2.076	1.17801	9.83435	1.58309	3.19009	8.99992	2.94797	2.43838	79.7452	8.06522	1.58612	2.90912	4.47282	4.12805	1.82528	1.6342	10.9052
716.9882@3.12	2.47385	17.7881	10.995	4.74019	0.0717586	4.99464	10.7835	8.08106	0.0331057	24.9297	3.14456	0.052913	2.32852	0.86936	0.0154649	0.039676	2.48774	5.044	6.66418	0.82216	0.998369	5.38122	0.749893	0.0159566	4.20631	4.77172	0.421927	12.6735	0.0848723	4.71377	16.4441	23.307	2.50593	1.15289	11.0515	0.0015148	5.04391	9.22638	0.0356071	2.4313	126.253	9.68239	6.73902	5.65585	0.0189827	0.0876551	6.07291	7.36986	14.6251
1053.0396@4.61	2.19521	13.9568	10.5818	5.42911	0.00735737	4.26437	10.9465	12.4787	0.00943227	18.5383	2.59884	0.040099	2.32115	0.259212	0.00632494	0.00486008	6.66476	6.12414	13.9354	0.372628	0.961787	4.54176	0.961486	0.00298001	6.542	6.61537	1.8919	6.29822	0.0116545	4.7101	20.1256	21.045	3.20858	5.32831	12.7024	0.0180274	2.06907	5.14699	0.201583	1.36974	185.633	13.0173	6.1101	2.86872	0.0306887	0.0974853	6.17776	7.06147	14.1167
438.1754@1.91	3.76493	24.2225	24.9837	7.98644	1.91051	9.84634	20.5428	21.4911	1.01584	58.2487	6.39482	1.66989	3.31766	4.2175	0.572763	0.671019	20.3822	12.2336	11.9487	3.81674	3.16624	5.57439	1.83753	1.43361	8.81462	8.63206	4.44111	10.6793	1.2631	8.25641	21.5868	53.7107	6.42258	2.5354	19.4782	0.226506	9.93153	14.5331	0.462579	2.84847	264.282	19.4454	6.07084	5.53648	1.14543	2.14411	5.32741	5.90741	27.6293
628.0863@3.44	3.2163	17.4345	13.3361	5.0524	0.0236377	7.0684	18.2814	8.70379	0.0700823	51.4404	5.23431	0.405459	1.98228	5.76433	0.0138906	0.00547341	7.02098	5.92565	4.83125	4.30527	3.27189	5.18638	1.63084	0.00891696	10.0136	5.71592	3.17674	21.6947	0.0265646	9.56568	12.2247	50.1852	5.42859	0.881591	20.4423	0.033403	17.432	16.8474	0.0525373	3.4597	258.062	6.89746	7.88587	16.6631	0.004505	1.04931	4.92261	6.56575	19.6123
702.5402@4.47	3.54145	21.628	12.5881	4.61601	0.0045182	7.93573	18.8089	6.11065	0.0157375	45.9782	5.22068	0.165368	2.52768	2.71262	0.00229092	0.00315994	2.70036	6.15937	4.51285	2.49573	1.81199	6.98051	1.37019	0.00932529	2.43829	5.04717	2.29134	20.7348	0.0106578	7.30189	10.0695	39.566	3.99134	0.574039	14.3533	0.0184157	11.326	12.7606	0.0161618	2.51237	79.9398	5.90617	6.10289	13.2161	0.0106948	0.165168	3.4802	3.67616	16.2571
700.3645@3.08	3.72628	23.6706	24.6979	8.20566	2.13105	10.2792	23.5775	23.0126	1.48554	70.4919	7.87874	4.01998	3.71109	7.53011	1.25454	0.706655	16.1776	12.9522	10.3022	6.00257	3.4376	6.59269	2.01724	0.105174	11.5267	9.1581	3.27279	15.2384	1.23979	11.0721	21.8206	57.8235	7.38758	2.47589	19.3149	0.693384	14.0578	19.1165	0.735565	3.91495	301.294	15.8597	6.58285	8.00081	0.317408	4.03432	5.75557	7.5159	30.3611
452.2281@2.38	2.90815	11.1446	13.6404	6.84591	0.038069	5.92147	18.048	11.373	0.205322	54.1281	6.00767	3.4101	2.03913	10.1963	0.0691154	0.0227063	7.54744	9.09022	5.47172	4.77594	2.86673	4.2735	1.84901	0.144625	6.7341	4.55537	2.77293	13.6406	0.0688423	9.17943	11.413	36.3441	3.52334	0.558979	11.9727	0.00721155	9.31976	16.6783	0.0462716	4.21643	204.003	9.18578	5.11122	10.408	0.0576209	2.96718	4.38775	6.20628	21.3825
548.2817@4.27	2.89106	10.6626	14.9085	5.64727	0.186491	6.12153	13.439	16.5729	0.228708	50.0155	4.52025	4.11687	2.52027	7.77214	0.171747	0.0752376	10.0012	8.73783	2.77982	3.81334	2.49127	4.34918	1.66066	0.218812	7.25871	6.19251	2.73584	9.95049	0.479004	7.03281	14.4442	32.0818	4.92558	1.31013	15.183	0.471188	9.64295	12.1992	0.188108	3.70697	219.741	10.578	5.27302	7.98442	0.531874	4.211	4.01012	3.76212	26.9353
1826.404@5.6	2.78862	23.4384	1.38623	4.90553	1.16744	0.858018	2.2129	6.41743	0.564383	5.09776	2.43221	1.5553	0.381343	1.84985	0.464255	0.426459	3.74539	0.800191	1.15315	2.73618	0.622673	1.16267	0.530032	1.45961	6.72389	5.09936	2.16911	6.04272	3.00243	2.5873	7.62585	24.0178	2.05974	1.8252	4.20142	0.0545866	2.20235	17.6298	1.7197	0.836688	37.0669	4.58511	2.71202	4.83759	3.47542	0.334137	1.22202	1.65512	6.06796
1511.7828@5.61	0.746263	9.6489	8.07831	2.08194	0.0389278	3.66665	21.0568	8.88955	0.0349979	21.6165	3.56779	0.426949	2.20155	6.37832	0.026377	0.0246732	1.68673	5.75247	7.00965	2.00783	0.852837	2.77505	1.12807	0.0730029	10.4117	3.2554	1.43796	8.26609	0.0510211	2.50717	5.87476	36.6493	2.51003	1.08726	5.95773	0.0229122	7.90414	17.1929	0.0737762	2.69074	167.812	9.48633	4.52193	7.6878	0.0431888	1.31535	1.94078	8.06518	18.8704
1237.5689@4.83	4.06433	16.7773	14.1279	9.87453	0.193684	7.58144	20.0641	16.4826	0.199113	48.3852	5.6537	0.578468	3.81469	2.52018	0.0765869	0.0415816	8.0629	13.3822	16.0465	2.6025	3.29343	6.01346	2.60151	0.197989	4.14659	11.4946	4.10746	13.9144	0.165641	12.9906	26.25	59.4467	6.92003	2.95749	23.9457	0.0474322	10.2937	16.0317	0.265384	4.41382	253.436	15.6591	8.56933	10.9677	0.291171	0.546734	7.79604	5.38302	33.4071
774.3804@2.82	4.23142	25.3152	21.945	14.38	0.0747766	9.65713	26.3621	31.6341	0.191885	55.7167	6.04297	1.00593	4.76303	2.09716	0.0784631	0.0442197	10.5122	18.6353	27.7825	1.8738	2.60976	9.11164	2.35757	0.0910513	8.67122	19.1734	4.47512	15.6066	0.0801353	12.302	47.6012	69.3904	6.99477	9.15514	33.2675	0.0922508	8.09901	19.5235	0.195724	4.34082	331.013	23.9549	11.3175	8.90319	0.0689261	1.29721	11.5029	10.7948	39.7228
1047.8133@3.44	2.84921	15.3735	12.0443	4.53253	0.00312969	6.11732	16.352	8.22597	0.0328357	44.9486	4.50384	0.253251	1.78222	4.2257	0.00630794	0.00331959	6.11617	5.22154	4.88879	3.35281	2.51942	4.45227	1.42854	0.0131031	8.69786	5.17013	2.7357	18.313	0.0105506	8.28274	11.6541	44.7209	4.71819	0.832727	17.754	0.00961844	14.2716	14.5104	0.00374106	2.91531	226.533	6.49148	7.19641	13.2294	0.00503435	0.712075	4.55572	5.45431	16.8469
676.5482@15.71	3.11994	11.9106	24.8799	5.95675	4.18819	6.18581	13.1386	7.55758	2.20515	35.9323	4.10831	3.84104	2.86111	5.16723	3.41871	1.30323	7.75726	6.86471	8.63248	2.74961	2.09569	3.8412	1.36428	1.80096	6.3308	9.75671	2.39106	8.35519	3.23989	6.93325	10.9552	27.7969	3.85852	2.98299	12.8249	3.23459	5.6001	6.70641	4.29579	3.21016	86.388	11.1182	4.1469	5.25679	5.4474	2.68933	3.89371	7.13269	17.6521
735.7585@5.8	0.805548	6.34854	3.41953	1.1991	12.0569	1.7218	3.63928	2.44944	4.38928	11.3956	1.90454	4.92585	0.553417	3.37323	4.35361	2.7233	2.08279	0.954645	1.47485	1.17362	0.396896	1.55629	0.327405	4.65848	2.26384	0.639064	0.705049	3.07296	5.94948	1.48372	3.09832	10.7423	0.878374	0.539877	4.11055	0.508479	1.95836	1.75129	2.36605	0.613998	37.5732	1.79345	1.01681	1.29001	7.35764	0.535549	0.693763	1.04549	2.8168
585.2868@4.46	3.33306	17.7363	17.1583	6.8706	0.299268	9.04937	21.6475	10.9249	0.666843	58.243	5.54461	2.16351	3.27665	6.27602	0.445765	0.0627707	7.93151	8.68496	8.01829	3.38449	2.16592	6.67937	1.70903	0.113259	5.45046	7.34995	2.69249	15.7388	0.119855	9.75677	13.164	43.8652	5.16908	1.35551	16.843	0.237644	10.6453	10.9468	0.234105	3.78754	143.939	10.3716	6.48666	9.99285	0.0743071	2.76031	4.65125	5.63129	23.0219
797.4632@4.32	1.69939	10.1996	8.73113	5.64075	0.00239427	3.47429	9.14669	12.6915	0.0121309	18.8644	2.72555	0.11377	2.16814	0.412417	0.00113933	0.00577552	5.3953	7.60533	13.0158	0.577355	1.15763	3.36513	0.981034	0.0343356	5.30472	7.0012	2.01478	5.68056	0.0198861	4.53307	20.2437	19.6783	4.03319	3.57371	10.9605	0.00220695	2.31926	7.15942	0.0385803	1.67763	144.835	10.2948	4.89177	3.26123	0.00966143	0.0565475	5.15525	5.81948	13.5151
471.3105@4.19	2.90459	14.5425	16.563	7.12251	0.109263	8.6518	16.8466	14.6637	0.137453	75.5133	4.0816	0.925379	2.61397	2.67498	0.211416	0.0832032	10.9433	8.8841	4.37811	2.14475	2.12125	4.7444	1.25697	0.295995	9.92896	7.03923	2.39917	11.16	0.273866	8.10256	20.1119	39.8335	5.49937	1.80717	17.4704	0.0874764	7.27586	10.3384	0.18188	2.95642	196.346	11.6863	5.37603	5.98976	0.199788	1.53692	3.4556	NaN	22.8136
762.3649@4.64	3.08446	19.9297	11.7959	6.02239	0.0759846	6.4613	17.0911	9.60286	0.0771339	37.7123	4.44034	0.270176	1.85309	1.35112	0.0565917	0.0493663	5.62781	6.1536	5.99724	1.31453	1.82829	6.10617	1.30973	0.0874985	7.9633	6.00009	3.00294	16.5896	0.0556257	8.78654	18.0229	40.084	4.69123	1.71893	18.8915	0.0363892	7.982	12.5307	0.204405	2.45545	191.372	7.0025	8.16429	9.41608	0.0756927	0.267687	4.84781	6.10637	15.6817
520.6071@4.49	1.36956	9.09409	6.74459	3.38581	0.0165756	3.0696	7.08884	8.22451	0.02409	15.0454	1.66931	0.0463601	2.01588	0.298151	0.00684672	0.0210145	3.63189	5.25586	12.2046	0.34708	0.732158	3.21667	0.523944	0.0326402	2.63599	6.15946	1.28581	4.5941	0.0179122	2.77734	14.713	15.0364	1.89983	4.07079	7.40752	0.0169358	2.31246	5.65411	0.0473787	1.42073	100.825	10.2952	4.25883	3.09281	0.0064931	0.0592005	4.18875	7.68561	10.4305
202.1316@2.51	9.25276	42.9897	51.4593	23.5495	2.21757	20.4086	47.9443	52.2092	1.49685	121.769	14.1743	2.76226	9.67956	9.47569	0.921008	1.19154	33.7742	32.6035	39.8119	6.84227	7.76887	13.777	5.65898	2.58977	24.8239	26.4381	9.33075	33.5915	2.62311	24.2844	59.129	118.932	19.3785	7.30787	56.0482	1.18479	24.5869	36.895	6.46938	11.1068	728.114	38.7122	19.3968	22.9772	2.95721	4.64511	17.5378	21.5083	65.1766
358.2315@2.78	3.85067	19.1551	17.3925	10.8945	0.162637	6.84865	17.4945	17.2357	0.146847	37.4995	5.47243	0.358231	3.96133	1.938	0.0269285	0.116403	7.11393	12.8434	16.1395	1.7121	2.55589	6.15833	1.74828	0.428878	6.08788	9.95246	3.86824	13.2188	0.352849	9.87644	24.9516	43.8983	5.91965	2.80557	19.9972	0.0144168	8.06825	13.9475	0.133397	3.50818	204.481	16.205	8.06162	9.43818	0.12586	0.314736	7.60755	7.64925	23.3974
2057.2926@5.17	2.07527	10.8628	10.0018	3.3143	11.8593	5.45937	17.685	4.35504	5.29842	54.5351	5.76751	5.25079	0.898781	13.8466	2.43766	3.97886	3.96441	2.55962	1.75581	7.19987	3.44383	4.33236	1.53337	6.21165	12.5217	3.97066	3.31855	20.2154	11.6213	8.61553	4.68416	36.9475	3.93714	0.430809	19.6053	1.54298	29.1276	12.0549	3.9438	2.19436	184.239	2.59707	4.47474	19.5541	10.6365	4.02002	1.82993	1.57853	11.5948
937.4936@3.05	3.86256	17.7252	19.9741	11.0721	0.0543819	9.14034	23.5227	23.218	0.0898677	68.0616	7.10289	1.24559	4.33333	6.88603	0.0246321	0.023602	11.7067	12.5187	13.7627	3.88473	3.28148	6.7308	2.09085	0.0581362	7.98091	10.1827	3.17901	15.7962	0.0532611	13.5294	25.5327	46.8532	6.95732	2.69858	22.0214	0.0589916	10.6722	18.4896	0.111387	5.28008	259.245	17.485	8.28791	10.0473	0.0411276	2.64384	6.8059	9.08474	33.4004
468.3787@13.55	1.90867	5.73796	27.6729	5.90518	6.72967	8.80717	30.5462	22.1143	1.72314	83.1504	3.37628	4.01135	2.94206	3.34919	3.34657	2.15669	12.6124	7.77334	5.72094	2.52783	2.47947	5.47974	0.805396	2.12005	9.80345	13.1162	2.62714	11.1823	4.05164	25.4704	27.6451	12.3957	5.73926	2.13633	26.8326	3.02715	11.4342	16.186	6.57428	3.49604	244.728	7.80473	10.0457	10.6987	3.76202	2.24796	3.47096	3.53814	20.1806
2117.2784@8.81	2.25739	23.5498	14.4563	2.48099	0.0228043	8.76239	15.1421	4.72214	0.0101438	44.6934	3.1619	0.0316188	1.77044	1.22884	0.00992608	0.00286476	7.25161	4.49989	3.57189	1.30556	1.20544	7.31104	0.708719	0.0181293	6.11816	2.51786	1.6818	14.3353	0.0197457	3.30478	7.47969	31.8883	2.54942	0.714471	19.0984	0.0250098	5.80299	6.15175	0.00937344	0.768875	109.05	9.25428	4.94912	1.5559	0.0165552	0.334988	2.11698	6.98853	7.76011
573.3358@4.54	1.98447	10.972	10.6602	5.8299	0.930471	4.3022	8.12091	13.448	0.684642	22.9531	2.97969	1.02539	2.4152	1.40546	0.293392	0.46719	6.97923	7.31066	7.83975	1.18891	1.23925	2.9364	0.767343	0.859179	3.99953	5.79219	1.90627	5.34576	1.12396	4.09539	15.5565	20.01	3.25677	1.94367	9.5303	0.165929	2.93511	6.10257	0.560685	1.89665	115.567	7.66357	3.1209	3.11755	1.65655	0.633271	3.30298	5.35739	11.4218
856.7176@5.02	1.47657	11.1221	12.3133	5.36498	0.0191347	3.78569	8.10128	16.0854	0.00214224	16.7582	2.56545	0.0529899	2.05943	0.370092	0.00536448	0.00289975	4.37977	7.25791	9.40651	0.393807	0.691833	2.9199	0.712898	0.0255481	7.83353	5.30796	1.40086	4.46482	0.0133986	3.2552	18.8044	14.4843	3.61153	3.53794	7.09725	0.0113311	1.84602	6.0257	0.0549447	1.09542	113.856	9.88662	3.26369	2.54264	0.00809423	0.126774	3.78857	6.31815	10.3926
735.5576@5.8	0.782976	6.13597	3.50284	1.0298	10.5433	1.6104	3.43254	2.09144	4.05635	11.3531	1.63515	4.22123	0.50653	2.96864	3.98822	2.47026	2.07868	0.907594	1.45652	1.0513	0.345893	1.52174	0.305774	4.0354	2.12167	0.608381	0.616647	2.8837	5.31788	1.35111	2.75471	10.4726	0.799059	0.514958	3.95223	0.425549	1.88621	1.61063	2.1746	0.625628	36.6913	1.64839	1.04098	1.18023	6.83227	0.516997	0.733999	1.09302	2.51659
657.3061@3.54	2.64649	13.4714	15.2059	7.2659	0.0737531	5.88112	13.3275	14.9063	0.0707458	36.1469	3.66058	0.141509	2.47359	1.71961	0.0325951	0.033562	10.7526	9.46396	9.38614	1.70644	2.28624	4.20174	1.35801	0.0472682	6.96479	8.06371	1.54078	10.1609	0.0627016	8.93711	19.3925	33.6374	5.34517	2.5884	15.4513	NaN	7.32412	12.6039	0.117247	3.3875	246.827	10.1289	6.23653	8.57536	0.056537	0.20677	5.31736	6.75478	21.0469
232.1523@2.64	2.37266	13.3994	13.4514	7.34951	0.143571	4.84033	14.131	14.9951	0.0736894	25.688	3.0974	0.0459435	2.67107	0.97247	0.0224279	0.0645885	7.16419	8.63376	13.1137	0.842121	1.36916	4.42694	1.15501	0.202327	6.22304	8.02518	2.53059	7.75749	0.146083	6.418	22.7595	28.5902	4.76681	3.97238	14.4694	0.0372925	3.45406	8.09945	0.0588285	2.20018	174.149	13.0141	6.04522	4.893	0.109721	0.270335	5.89766	6.34068	16.596
1043.8214@7.92	1.96949	13.3031	12.9697	1.74055	2.80475	6.68208	6.05486	2.37212	0.682745	30.0307	1.99155	2.6104	1.25902	4.48241	0.885359	0.347492	4.37257	1.94156	2.00747	1.84973	1.01442	3.22067	0.527713	0.486255	5.37901	1.97592	1.05437	10.9799	0.682327	3.24781	3.55091	24.808	1.58089	0.292807	16.2574	1.91706	4.41585	3.15688	0.695279	1.45743	72.9906	3.91851	2.58682	1.42824	0.793744	2.64526	1.37692	2.02339	10.587
135.0683@3.49	3.69586	17.332	18.7036	10.9914	0.43474	8.34118	19.2441	21.3608	0.294363	47.7484	5.95576	0.85561	4.03026	2.67979	0.29573	0.15451	12.117	14.3972	14.1528	2.32146	2.58097	5.66161	1.84564	0.32177	7.40905	12.8639	3.93475	11.5454	0.350402	9.17038	25.6318	46.4222	6.9368	4.01244	20.1596	0.341755	7.54468	14.1668	0.430651	4.15549	222.204	14.8487	7.13319	9.07165	0.451395	1.0156	6.90024	8.99471	25.5434
551.3966@14	1.65513	13.435	8.28532	2.95504	2.32473	2.78778	8.69785	5.65809	1.41555	13.0566	3.27006	1.02081	1.32048	2.58144	1.17331	0.689592	3.92931	2.10638	5.94233	0.74781	1.37742	1.97602	0.542256	0.769441	10.8947	2.94845	0.99059	5.54813	1.77078	3.3371	8.5681	20.2612	1.92867	1.20986	5.27932	0.894645	4.34523	4.45669	1.6703	1.18513	97.9799	5.96069	2.68299	3.04081	1.87785	1.74786	2.26047	1.81254	6.40695
642.3945@5.08	4.26031	18.5725	21.5881	9.62973	0.0132322	8.72107	21.5661	17.9495	0.0175873	55.5703	6.46559	0.359206	4.46256	4.24352	0.00613499	0.00265903	14.0028	14.6749	16.6663	3.71736	3.92163	6.5031	2.63979	0.0109218	10.7502	10.7348	4.11578	14.6806	0.00569059	11.7222	22.0991	56.9556	8.12897	1.91151	24.0402	0.495977	12.3066	18.7903	0.0054661	4.32499	353.455	17.6042	8.35417	11.5853	0.00492975	1.30196	7.75594	7.31744	34.4403
2107.1405@4.6	3.79655	16.4153	15.5932	9.46644	0.082918	6.13291	21.2687	21.0002	0.0569903	45.0305	5.55825	0.549729	3.31075	2.44223	0.0143099	0.0337017	9.55421	12.6674	11.0005	1.7683	1.83003	5.75671	1.81098	0.0829876	10.0208	6.6934	2.86048	10.8458	0.100993	7.66728	20.8703	34.0328	4.6769	3.14372	14.11	0.0107652	4.09793	13.7998	0.0968992	3.90257	244.801	18.1859	7.47217	5.34687	0.112404	0.411052	7.0015	9.85023	22.9675
599.5906@2.9	2.3245	21.6802	11.9469	5.05917	0.0130629	5.91726	12.7159	13.058	0.00138082	23.924	2.60578	0.0145608	2.42681	0.423837	0.00603445	0.00226901	2.76944	5.83713	8.6052	0.492502	0.644107	5.89938	0.738647	0.0249735	9.40353	6.29414	1.58417	9.57865	0.00716768	4.0227	19.0911	20.0755	3.36199	3.49814	9.90083	0.00149966	2.69524	7.37564	0.005451	1.54937	111.223	8.77964	5.73223	4.57208	0.00760794	0.0420382	5.05598	9.89479	10.1233
1682.0986@4.81	3.13387	17.2193	10.978	4.32496	0.019796	4.91416	12.0025	6.14469	0.0608606	31.9312	3.17058	0.139454	1.97597	2.28465	0.00473805	0.0111118	3.70872	5.16908	5.00272	1.83521	1.97384	5.32226	1.11669	0.0307554	5.45928	5.15205	2.54277	18.8162	0.0210863	7.8171	13.1747	36.3809	3.49245	0.912704	18.9269	0.0159333	8.4687	11.2016	0.0484545	2.87817	161.956	7.45158	7.51176	10.1868	0.0237224	0.291045	4.87827	5.05086	14.7075
527.3647@5.21	1.69017	9.47198	9.22762	5.97539	0.0633287	3.57729	8.96311	11.3098	0.022194	18.056	2.46383	0.0907204	2.01113	0.457847	0.0249365	0.0107673	5.1736	7.4698	10.1957	0.500864	0.956969	3.02535	0.819696	0.0451122	4.03853	6.8855	2.04182	5.76416	0.0278887	4.15645	17.8159	18.4111	3.47462	2.84113	10.5946	0.0115401	2.29885	6.28632	0.0587287	1.785	121.853	9.595	4.36132	3.35689	0.0499756	0.155015	4.6243	5.19526	12.1315
525.2573@9.2	2.53805	3.38888	13.7941	0.33456	1.74311	2.72061	1.8374	5.11575	1.19444	9.70875	0.514252	3.14192	0.233091	0.505345	0.169485	0.0629941	6.42653	0.456786	0.668838	1.05561	0.0434956	0.145884	0.174342	0.421835	0.337485	0.806049	0.866678	2.34002	3.15021	7.88983	1.2063	0.104419	0.890244	2.36381	2.73447	1.6849	0.486659	0.246892	0.627359	0.00685466	18.1539	0.687795	0.421921	0.355093	0.00359255	0.415668	0.132188	0.0932288	0.755268
591.3265@5.4	3.09986	18.0678	20.9681	8.8567	0.629048	8.9796	23.9277	16.3863	1.50555	66.5047	6.02971	4.33904	4.09768	7.75327	0.719114	0.0306767	11.6639	14.9771	10.8514	4.20289	2.55614	5.25866	2.12152	0.115896	9.796	9.27743	3.33767	11.1772	0.0577566	10.5652	21.2547	55.6023	6.8756	2.06048	20.1777	0.173854	10.0404	15.414	0.143232	5.03208	226.678	15.0932	6.44771	10.8531	0.152262	3.71485	5.93459	7.85751	33.3464
687.1472@5.58	2.74578	24.019	1.32873	4.40391	1.507	0.916182	2.35953	6.98634	0.880132	5.40761	2.20685	1.86999	0.352732	2.03091	0.698372	0.567999	3.86234	0.796786	1.20526	2.80198	0.602137	1.10045	0.514154	1.94784	7.0717	5.31051	2.0321	5.58773	3.99177	2.59579	6.75064	24.1889	2.15213	1.7828	4.00049	0.0772855	2.27983	18.033	2.32083	0.773418	35.8066	4.58683	2.78792	5.15003	4.91114	0.369135	1.26844	1.72916	5.76451
2117.0303@8.81	2.05844	21.4881	13.21	2.27143	0.050562	8.10945	13.6351	4.3873	0.0206316	40.8246	2.93935	0.0412068	1.61324	1.20529	0.0158008	0.00849556	6.81608	4.12701	3.26257	1.23321	1.14842	6.59131	0.662451	0.0323239	5.69572	2.21464	1.51158	12.8602	0.0284492	3.07355	7.44864	29.8417	2.3435	0.638229	18.2368	0.0400729	5.33175	5.7222	0.0167108	0.727484	101.324	8.54294	4.44386	1.38274	0.0170991	0.338671	2.03199	6.3889	7.20459
972.562@5.15	1.90446	5.39231	8.6762	2.84918	0.0180865	4.82078	24.3868	5.1182	0.0242311	26.9015	2.04814	0.643369	2.50117	4.31585	0.0133115	0.0118005	7.90824	5.72013	5.50388	2.97386	2.19961	2.78431	0.906932	0.0386121	1.46343	5.8647	1.7382	5.4044	0.00188566	5.56188	7.32803	27.0788	5.38337	0.521234	7.70414	0.207475	5.10894	11.1951	0.0198216	1.51069	92.8238	7.35388	4.04483	5.46048	0.039875	2.33699	3.02298	2.82095	21.0156
601.4746@3.47	2.72693	16.6554	12.0004	4.84417	0.0133482	6.10569	16.3848	10.4669	0.0187106	44.0026	4.91417	0.270172	1.62708	4.55546	0.0108428	0.00118413	6.78081	5.24567	4.62961	3.40271	2.64417	4.68264	1.6298	0.00247984	12.099	5.31342	2.95955	17.5102	0.0139456	9.26314	12.7925	41.8114	5.8686	1.11781	18.2343	0.00760687	15.3847	15.159	0.00994142	2.59314	242.974	6.20705	6.66211	14.3847	0.00907491	0.876251	3.87136	5.4011	16.0004
452.182@3.02	2.53082	7.79904	9.27143	5.74083	0.00291853	6.8036	16.8493	14.0968	0.0133246	37.2154	2.99299	0.0644156	1.89282	0.619386	0.0136396	0.00253977	4.60069	11.5406	13.7226	1.20701	1.58828	5.0329	1.84972	0.0111781	0.72762	5.39988	2.25189	10.3494	0.00204781	9.14912	16.5278	39.5446	3.78843	3.71624	19.498	0.0030194	4.43736	6.91437	0.0265734	3.8104	203.335	11.222	5.58324	5.18	0.0070719	0.30423	6.10457	6.50759	20.2626
835.8626@6.53	2.96985	25.6985	6.65757	5.51745	4.2293	2.51496	5.98317	6.11467	2.46456	16.767	9.51096	5.24598	0.903582	10.2363	1.58195	1.47202	6.48771	1.71367	2.78573	6.53876	1.55114	2.39163	0.996823	2.65643	4.27785	2.15917	4.11049	10.8701	3.18426	4.46079	10.157	32.7246	2.1005	0.392757	11.2665	0.381581	6.76759	11.0273	1.47683	1.42668	109.783	5.83752	3.94832	4.32794	2.86499	1.16354	2.31815	2.38629	7.2952
586.3456@2.73	3.56328	15.3915	15.5103	8.87942	0.0558951	6.40155	23.5933	18.6511	0.153255	52.5459	6.77311	1.59616	2.8124	6.06884	0.0286835	0.0167991	8.67872	12.374	8.65652	3.41086	2.65406	5.47562	2.0703	0.0888762	9.77159	6.22633	3.33411	14.049	0.0600745	10.1499	16.9147	43.2982	5.12794	1.75089	14.6433	0.00484471	7.79943	18.8203	0.348623	3.90596	271.615	15.1819	6.94497	9.42423	0.0481466	1.16501	5.48302	8.01811	23.8881
1031.5532@5.16	4.04299	23.1986	22.3273	8.97458	4.08031	9.08584	22.9983	23.6184	1.62577	62.7169	6.91199	2.76215	4.19306	6.62185	0.435346	1.13344	15.8071	17.2153	13.8939	4.07659	2.9623	8.29424	2.16889	1.95202	11.1753	9.1275	3.9467	17.2558	1.99726	11.8132	26.5998	65.5163	7.70805	3.44623	25.8015	1.32095	10.9148	15.5672	2.70798	5.08587	274.134	18.1067	6.57801	11.6753	7.28981	2.64855	5.72154	8.9163	33.2324
2115.4189@13.07	1.77385	17.8082	9.38863	3.44773	2.97453	1.91498	9.37395	3.65075	1.11388	8.60577	3.3501	1.24704	1.46623	1.67389	1.20041	0.481924	4.80286	2.08328	4.27885	0.778915	1.34246	2.70083	0.442436	0.770865	13.3454	4.37784	1.35445	2.71512	2.02051	3.55323	8.03031	18.819	1.29457	1.35843	5.68974	0.963756	3.03715	2.70635	1.22763	1.09894	53.2727	7.39907	1.77045	1.49558	1.22543	2.43732	1.42752	0.397288	6.01294
1248.7547@2.14	2.82823	15.8937	11.9903	5.74431	NaN	6.36106	15.8592	10.0567	0.00161302	35.5302	4.09246	0.124352	3.02111	1.96657	0.00238076	0.00128762	6.86485	7.34076	11.5094	1.91176	2.07125	4.98096	1.2221	0.00652303	7.42934	6.10973	2.38817	11.2725	0.00343648	7.03465	12.913	38.2353	4.34936	1.24138	16.1123	NaN	8.76513	12.5945	0.0108921	2.74242	194.874	11.6042	6.70728	7.33157	NaN	0.335621	5.82753	7.14812	16.1341
427.3661@9.97	1.37885	12.3393	7.46225	2.20612	2.98048	1.25191	11.8413	15.2843	0.74757	19.0356	2.49897	1.13525	1.26818	1.72826	0.445055	0.364947	5.31781	2.86562	5.35215	1.07984	0.788457	2.05056	0.649767	1.24262	3.33795	2.53048	0.95997	4.91204	1.80901	2.48149	6.28783	15.6663	1.42792	0.958531	7.36123	1.5146	2.6539	4.54039	5.13272	1.60402	101.06	8.75003	4.14854	3.08274	1.69375	1.26745	1.97529	2.33746	9.13757
536.9752@4.27	2.89122	9.33489	9.12161	3.97644	0.302082	4.73546	11.6323	4.65449	0.249578	35.1951	4.11176	0.3801	1.8718	5.2536	0.00856247	0.169507	2.73514	3.62765	0.111978	2.43582	2.39816	4.51015	0.847013	0.596223	3.50746	3.77568	2.54594	19.4813	0.668002	6.99914	8.49591	34.1067	2.05707	0.320548	17.4207	0.0917203	11.8633	7.71106	0.224924	3.88212	138.232	6.29094	6.01208	10.1291	0.439002	0.719819	2.55798	0.353263	16.9293
1245.0447@2.9	1.97254	7.29635	8.34614	3.27497	0.00372459	4.61567	13.1823	5.04237	0.127551	37.5761	3.22236	0.76998	0.794427	6.62985	NaN	NaN	8.0168	3.75804	2.67624	4.03786	2.44605	3.20526	1.54947	0.0111726	3.96651	3.16868	2.36774	15.2687	0.0094269	8.86134	7.03119	36.4709	3.68362	0.694826	15.1869	0.0992147	12.3852	7.76578	0.0121691	2.74249	205.643	3.86055	4.27826	9.68501	0.00897755	2.05378	2.75069	3.66111	10.9639
1072.5273@3.05	1.24566	6.2663	7.58529	3.84292	0.367815	3.21468	7.34131	12.0227	0.428483	30.7958	2.52342	4.71303	1.33356	12.6016	0.184106	0.223235	4.17735	3.92367	4.06009	3.25106	1.83318	2.02779	1.01823	0.575632	2.30359	3.26685	1.56566	8.61117	0.794123	5.84519	10.2372	24.2674	2.46499	0.731373	8.59783	0.183496	7.29949	9.20873	0.514101	3.025	129.11	4.78969	3.28667	5.84031	0.39126	3.97323	2.77651	2.93974	21.1272
857.0518@5.03	0.980517	7.76351	9.29541	3.97373	0.00363573	2.8658	5.81075	12.0614	0.00727277	12.2485	1.90969	0.0171426	1.45606	0.119522	0.004267	0.00488779	3.19693	5.50265	7.11176	0.239547	0.456142	2.08328	0.507716	0.010713	6.03226	3.93579	0.985372	3.13128	0.00421919	2.26822	14.1927	9.74616	2.59005	2.72023	4.96344	0.00285974	1.13501	4.23511	0.00569441	0.747058	81.8707	7.4016	2.3067	1.63314	0.00714024	0.0495054	2.8149	4.87173	7.23804
686.9469@5.58	2.54167	22.4607	1.30064	4.32279	1.21817	0.804038	2.06623	6.41932	0.726521	4.98431	2.22917	1.63744	0.337125	1.766	0.524501	0.427215	3.50027	0.732324	1.1312	2.60919	0.592153	1.13384	0.495398	1.6825	6.74045	4.86955	1.86961	5.7055	3.5292	2.47513	7.01015	22.9291	2.04466	1.65575	3.81243	0.131203	2.21975	17.68	2.15496	0.749734	34.1489	4.33102	2.49228	5.37976	4.18101	0.221761	1.14755	1.5349	5.63269
779.3941@4.75	3.68435	18.6307	12.6953	10.0457	0.929439	7.08173	20.0541	20.9841	0.442713	40.3071	5.04361	0.661964	4.01062	1.43356	0.143872	0.138899	11.7025	13.0281	23.9454	1.30732	2.43924	6.25511	2.15211	0.895516	7.07875	13.9631	3.70088	11.1619	0.423332	10.428	31.2155	49.5958	7.47833	6.49208	26.206	0.0324682	6.3375	14.2274	9.66511	3.73192	326.205	17.914	9.45932	6.59737	0.332698	0.460848	8.48152	7.09294	25.8942
920.494@2.83	3.52827	18.3559	16.1806	8.99508	0.618453	6.8039	21.0244	19.9536	0.416503	37.8242	5.03115	0.639054	3.60157	2.26406	0.111821	0.294742	8.48209	11.5927	16.7424	1.62917	2.35052	5.70789	1.6461	0.816409	7.44802	8.73942	3.20517	12.0488	0.908766	10.1674	25.8726	47.0267	5.58729	3.76664	19.6862	0.0488693	6.8253	13.6746	0.478153	3.31678	271.661	15.7207	7.60474	7.76987	0.723282	0.723531	7.45933	8.08837	22.6094
543.3409@5.41	1.43418	8.26234	8.20459	3.42046	0.814416	2.9052	9.48583	11.2927	0.494135	21.2182	1.7867	0.721593	1.35523	2.51935	0.284965	0.388054	7.42978	6.67125	6.32197	1.39083	1.12365	2.87366	0.724664	1.25644	10.3546	3.75464	1.74154	6.44916	0.950978	5.07595	9.83557	27.2342	2.98745	1.4922	9.83155	0.162304	4.22522	8.71083	1.10547	1.90804	147.6	7.88159	3.5527	6.89436	1.55887	0.897948	2.87728	4.54464	14.9451
299.1496@2.13	3.67221	18.1419	16.875	10.6386	0.119326	6.933	17.9554	17.8085	0.107447	40.2994	5.58051	0.284293	4.05643	1.86978	0.0158029	0.0604053	7.64563	13.6634	16.232	1.73616	2.48491	5.77091	1.88331	0.207095	6.11808	10.2693	3.8755	13.2247	0.19879	9.62039	26.1157	45.1789	6.65563	3.14869	21.4263	0.0203338	7.14698	13.5391	0.304091	3.6228	227.388	15.1977	7.67653	8.57984	0.230518	0.523521	7.33667	7.44243	23.5247
1043.9643@7.93	1.99684	13.378	12.7177	1.71328	2.83197	6.43714	6.27055	2.33926	0.751113	27.6563	1.68812	2.62456	1.24944	4.43564	0.915203	0.328736	3.93051	1.89613	2.04819	1.85185	0.931897	3.03781	0.525021	0.437089	5.01562	2.11698	0.975662	11.0292	0.694307	3.45026	3.94415	25.1511	1.52737	0.284125	15.6326	2.03333	4.4866	3.12682	0.67433	1.53489	72.0675	3.56179	2.65359	1.43035	0.833641	2.74675	1.38957	1.97963	10.1994
2000.9259@4.98	0.907734	5.68456	5.51457	1.99678	0.0335053	2.18799	4.29946	3.79352	0.118778	15.0916	1.84525	1.04768	0.784142	1.96123	0.0388274	0.00971019	3.23949	2.33141	2.85632	1.03557	0.869589	1.48652	0.364145	0.0116269	1.08146	2.24126	1.34961	3.50511	0.0288668	2.37869	5.88815	12.4862	1.04148	0.462059	4.48379	0.237171	3.01976	3.51591	0.00766891	1.34295	67.5295	4.75684	2.10583	2.36131	0.0461732	1.93844	1.69111	1.51022	9.41814
491.211@2.84	1.82563	6.23695	11.9722	3.57863	0.249068	3.88293	15.4191	11.348	0.512477	43.0278	2.9213	1.98834	1.76276	5.5621	0.202861	0.00462304	7.44869	6.94903	3.31834	2.73	1.37999	3.70712	1.1621	0.0108314	1.54008	4.04683	2.19446	7.24647	0.0026755	6.37474	9.16067	29.6913	3.11977	0.910192	12.7795	0.645425	5.41556	7.28512	0.0240358	2.76974	154	7.56775	3.22771	7.05191	0.0998252	3.03795	2.28346	2.69696	18.4002
541.3453@4.57	4.33417	15.7979	19.9376	8.59262	0.0257162	8.14865	19.3978	29.6647	0.0501503	70.1965	5.87261	1.95461	3.69857	5.91267	0.00848735	0.00978142	14.1288	14.3792	11.3255	3.98402	3.29006	6.75767	2.66859	0.0695809	12.3204	8.36599	4.02955	12.6227	0.0219825	9.47644	23.6084	44.7173	7.42737	1.93465	23.0318	0.0253908	10.108	12.4903	0.0607454	4.00459	265.589	16.2429	7.10516	7.77547	0.0221205	2.68704	5.45997	5.41979	38.8426
246.1059@4.13	3.48395	13.4491	18.8238	9.3303	0.031179	7.10191	21.5559	19.2021	0.0672246	74.7323	6.25331	0.845167	3.42485	3.24216	0.0395166	0.0170472	13.3692	8.89968	3.29764	2.50389	2.43845	5.78937	1.90224	0.0993235	12.6572	8.99231	3.20924	18.5825	0.0739384	10.9115	15.8639	53.2983	5.75704	2.27368	23.5071	0.0804362	6.99376	9.64248	0.215193	5.14045	280.784	16.0487	7.91233	9.60259	0.120454	1.60604	4.34671	1.72175	27.1653
383.6868@4.32	1.36881	7.1963	5.83582	3.71752	0.121376	2.96472	7.50133	8.32998	0.10149	14.136	1.96399	0.191295	1.50279	0.226046	0.0277135	0.061369	5.36318	4.28337	10.9017	0.345785	0.882409	2.31993	0.764159	0.240675	3.87433	5.10693	1.3033	3.76251	0.252891	3.4992	11.0684	16.8262	2.94843	3.22086	8.76279	0.0306442	2.16022	5.37282	0.24347	1.31737	126.673	6.60105	3.62085	2.364	0.223475	0.109585	3.57486	2.88319	9.04762
359.2045@3.47	5.30639	22.7493	28.5576	14.2484	0.706191	12.0498	30.6133	28.3535	0.804119	93.6647	9.0085	2.90974	5.33973	9.05296	0.580598	0.27199	21.0372	19.5707	10.5258	5.40311	4.54127	8.9322	2.79556	0.957812	15.7991	15.7271	6.24691	22.0832	0.918325	15.6298	31.6354	74.4617	9.44613	4.92434	35.0542	0.449052	12.8914	16.1096	0.822166	7.39093	419.022	21.2609	10.9126	20.1615	0.767263	3.89125	8.4714	5.31771	43.5893
584.3093@2.97	3.12056	14.1067	12.1506	9.12098	0.15132	5.28738	18.0058	12.5687	0.0962421	34.5112	4.4511	0.116856	3.48427	2.10622	0.00768779	0.0915446	3.30971	8.2129	16.0483	1.59022	2.43184	5.71897	1.34859	0.270378	3.53333	8.03537	3.07924	13.5142	0.262952	9.79371	20.0834	42.6856	4.34221	2.80431	20.0461	0.0201683	8.1945	14.1557	0.11163	4.66917	194.317	12.0182	7.18402	11.5059	0.158888	0.0531822	7.53102	7.2153	19.8591
843.4517@4.18	3.15362	11.9872	17.2347	7.65444	0.0161689	6.50063	24.2926	20.9445	0.047544	69.3072	4.26329	0.613085	3.16626	4.26038	0.0089014	0.00982991	10.6606	11.8314	1.02832	2.87085	2.14609	6.95119	1.60804	0.0490119	9.53712	7.14183	3.3074	15.2788	0.0219763	10.0038	18.4702	53.6839	4.83716	2.32049	31.8052	0.0295659	7.39188	11.0347	0.0553301	4.12441	283.271	16.0566	6.98537	8.10748	0.0332451	0.858803	3.19755	0.915144	25.4328
710.314@3.57	2.9391	16.2174	22.6854	8.45174	0.11098	8.30666	15.9309	26.0961	0.287751	59.1322	8.40492	3.40818	2.6687	2.85329	0.0437436	0.00559125	12.3807	9.52261	7.0306	2.79507	3.86646	4.54594	1.7133	0.0180144	7.30365	6.95438	0.418409	10.2791	0.0229435	7.24664	17.3245	45.2526	5.04699	1.50986	17.2413	0.21022	16.8559	16.4891	0.00279472	3.24599	241.235	12.4397	4.89997	1.03969	0.0017256	2.80747	4.14888	4.15337	23.1789
573.3048@4.81	3.0355	13.5856	16.1748	8.9072	0.509167	6.20473	16.5799	19.4299	0.298422	35.9907	4.31829	0.87727	3.39648	1.71611	0.169245	0.284091	7.6013	13.3236	15.2613	1.55472	2.17589	4.99314	1.6142	0.360764	5.78884	10.0703	2.95548	9.75812	0.542426	8.37763	25.2811	37.4787	6.51208	3.27727	17.3086	0.0950829	5.61292	13.0948	2.80828	3.46039	231.9	13.5977	6.74298	7.12998	0.558712	0.924357	6.9395	7.56267	23.3041
345.2255@4.35	3.13251	16.1833	17.7874	8.8366	0.151762	7.27816	18.2169	21.0885	0.304869	48.9062	5.11752	2.23011	3.55302	4.92959	0.157889	0.0365125	12.097	12.2884	13.2902	2.94798	2.37741	4.98748	1.5635	0.174454	9.4278	10.4299	3.10366	10.1224	0.132997	8.04136	23.1778	40.7685	5.93551	3.61992	17.1274	0.235706	9.06267	12.7437	0.326772	3.4194	200.442	15.3493	6.18253	6.95062	0.107783	2.24154	5.43889	6.66747	25.5153
355.2052@2.72	2.8899	15.8512	13.9366	6.98742	0.02228	6.36754	14.39	11.6332	0.0165831	44.4707	4.0131	0.494605	3.16293	1.67172	0.00419008	0.0174255	3.87618	6.97903	11.402	1.34514	1.78028	5.02022	1.05509	0.0354706	5.30538	6.42802	2.50699	11.5909	0.0410897	6.5432	14.5766	33.6615	3.5025	1.92439	16.079	0.04588	6.61871	9.63309	0.0249546	3.06728	138.187	10.9402	6.00341	6.94292	0.0158668	0.941953	5.26372	6.65012	17.3636
731.4736@4.41	1.5126	9.30259	7.08196	5.38969	0.00622437	3.18713	8.9511	9.91623	0.000971947	16.3106	2.24972	0.0303188	1.99362	0.31748	0.00271883	0.0010502	2.97048	7.52158	11.1389	0.346992	0.785131	3.02212	0.711362	0.0107606	3.69855	7.25269	1.57009	5.04727	0.00419035	3.8545	16.1547	18.3929	2.98995	4.27937	9.32937	0.00116952	2.10509	5.82735	0.00635961	1.26326	94.7222	8.09221	3.99341	3.027	0.00259258	0.0494802	3.8993	4.65836	9.08434
716.3868@3.01	2.06244	8.06101	9.95017	4.52069	0.0123298	4.70588	8.72483	12.7762	0.0825819	38.225	2.92129	3.86396	1.82006	5.17027	0.0201161	0.00586206	6.11379	7.11897	6.17758	1.99394	1.6165	3.46533	1.20204	0.0406504	5.502	4.40004	1.88519	6.58929	0.0137661	5.61992	12.0888	21.0769	3.34817	1.27358	10.8494	0.108169	5.21621	8.27028	0.00609355	2.26157	142.155	7.45366	3.64076	4.43827	0.0104666	3.00155	2.82838	3.30162	19.1485
356.2327@4.39	2.4358	12.6538	13.7908	7.37712	0.253133	5.55553	14.4577	17.276	0.271623	36.2676	3.33609	1.43709	2.52207	2.54411	0.219573	0.101316	11.6333	10.4985	11.6919	1.78741	1.97	4.20208	1.26128	0.374784	7.46859	9.09166	2.57792	8.03237	0.242518	6.43305	19.6883	32.935	5.28754	4.03129	14.6732	0.128174	6.02496	12.034	0.353301	2.8191	183.257	11.5051	4.92806	6.55009	0.273201	1.16996	4.77074	5.90092	20.5286
1318.7135@3.48	2.72807	13.4895	15.6324	6.52897	NaN	7.90664	14.3705	10.4362	0.293418	41.7177	5.13772	2.2607	2.85007	8.01388	0.0787043	0.0501522	12.0156	8.24239	7.22369	4.42452	2.29584	4.33223	1.56282	NaN	6.07749	8.11014	3.22487	9.83316	0.141368	7.41759	12.6131	49.3748	4.75955	1.12048	18.0796	0.135675	8.79172	10.8254	0.0665796	2.97555	158.248	9.51132	4.16968	9.15575	NaN	2.9477	3.73463	4.53	22.9214
1583.7332@4.25	1.10423	3.8732	7.13781	2.91642	2.49217	3.05345	7.69966	7.04509	2.65123	30.2102	1.95222	5.37382	1.36107	5.9902	2.53895	1.996	3.3309	3.58211	2.29418	2.1515	1.35669	1.87587	0.780761	1.85282	3.1364	4.45699	1.27766	6.59187	4.71105	3.88051	7.80748	17.3978	2.44541	1.06335	6.80074	2.07689	5.66549	5.69805	1.91872	2.55939	65.9594	4.67576	2.29291	3.78011	5.91655	3.50325	2.03065	1.90702	13.5917
471.2322@3.46	2.70048	12.2212	15.7041	6.20049	0.410664	7.15094	14.8398	18.6621	0.61619	56.1353	3.73866	2.85522	2.55414	3.75947	0.367804	0.103162	11.7476	7.93967	7.7575	2.50873	2.67578	4.00527	1.44117	0.241104	9.04073	8.1974	3.65418	12.5883	0.38403	7.15012	16.3812	34.1336	5.05229	1.82063	18.1177	1.07665	8.0023	13.5213	0.754877	5.91872	227.123	10.2241	6.33753	8.58519	0.643791	4.01944	4.78033	4.06543	28.7108
879.455@4.73	2.87007	14.869	14.7017	7.86959	0.809435	5.86017	14.6931	16.1673	0.602215	33.9373	3.91773	1.19149	2.92379	2.46674	0.199762	0.444554	9.30873	10.1549	13.5328	1.59482	1.97596	4.73566	1.51304	1.49088	6.84411	7.88016	2.89638	9.19722	1.24503	8.17123	23.671	34.2541	5.19795	2.81265	16.8866	0.120636	6.35152	12.2741	1.55552	3.05065	215.782	11.9876	6.76894	6.52131	0.897703	1.08852	6.1039	6.76404	20.2668
1181.6495@4.83	2.00964	8.72162	9.49948	5.65881	0.266072	4.64736	11.3747	11.3835	1.12175	31.2225	4.00416	4.13354	1.70793	6.51414	0.467568	0.0341688	4.52435	9.0511	5.30955	3.96956	1.82445	3.37294	1.2543	0.153549	5.21124	5.60856	1.93958	11.8602	0.124687	6.39785	12.1083	28.8802	3.04017	1.31287	8.55152	0.105628	5.78717	11.9975	0.139221	2.65526	155.397	7.99065	3.11714	9.35405	0.295916	2.43077	3.35774	4.12967	16.3978
1977.988@4.89	1.55121	10.1802	8.9881	4.89251	0.138869	3.10747	8.66052	9.6599	0.0318723	15.0734	2.32096	0.114601	1.89544	0.221136	0.0347962	0.028681	5.18229	5.9697	12.0791	0.327398	0.762132	3.11503	0.775465	0.155403	4.47954	5.58396	1.54749	4.60836	0.102403	3.91721	16.9234	16.8951	2.89348	4.06813	9.18485	0.741906	1.71309	4.29976	0.0229919	1.26854	132.365	10.5116	3.98913	2.36775	0.172274	0.198193	4.45817	4.84851	10.8701
514.3182@2.7	3.66042	21.9176	17.9416	10.665	0.125762	8.21904	20.328	21.1692	0.141209	37.7324	5.40814	0.885501	4.34206	2.43402	0.0529052	0.0642645	11.5568	14.8166	17.7853	1.53928	1.85551	6.67477	1.46889	0.30083	9.34934	11.658	3.19747	9.4148	0.218974	8.95799	26.724	42.5274	6.27505	5.53869	20.1044	0.0282328	6.02008	10.5644	0.138189	3.43021	185.195	17.4778	6.68445	5.29547	0.206189	0.998873	6.44831	10.1597	23.4763
676.9851@3.44	2.49914	8.97174	5.62011	3.97116	0.00666142	3.96626	12.344	2.04884	0.0215739	31.835	2.9632	0.183137	1.62276	2.1618	0.00221381	0.000674875	5.67887	3.74203	4.52883	1.91857	2.0146	3.72147	1.19478	0.0075877	2.29292	3.93447	2.42195	10.6767	0.00158791	7.10854	5.21649	34.177	2.99581	1.58116	14.1456	0.0011613	3.19461	2.88163	0.00240675	2.5432	131.814	5.43593	5.05312	9.91952	0.00276118	0.423215	2.36635	0.812628	13.2721
1080.6514@12.2	1.03254	9.26781	7.68653	2.57672	2.81691	2.22243	4.35867	3.2782	0.752463	8.03399	2.08895	0.984911	0.575637	1.29331	0.902317	0.526548	4.7771	2.21991	3.23533	0.599836	0.919078	1.21884	0.240309	0.619051	5.91918	3.9431	0.758434	2.67376	1.44493	2.82478	7.33925	15.4927	1.0122	0.902372	4.89632	1.01553	3.33163	4.37652	1.32744	0.813975	55.9306	3.65716	1.72352	1.3587	1.83084	1.71429	0.922372	0.223413	3.90361
491.2734@4.84	2.6603	14.797	17.7302	5.69422	0.69493	8.48059	16.1946	14.5243	0.460557	47.5544	4.59966	1.83675	2.90266	6.45717	0.193098	0.2629	14.8655	7.8497	7.68473	3.80937	2.17391	4.01286	1.6791	0.699904	7.56564	6.14976	2.59333	8.96154	0.673463	7.83235	13.6209	51.7522	5.85251	0.985655	17.6291	0.205216	9.1379	12.0143	2.09266	2.97629	186.553	10.0921	4.5582	6.46296	0.574365	2.32301	3.47445	4.69743	24.2613
704.3617@4.37	2.83469	12.9566	15.4963	6.59868	0.269462	6.02959	12.9438	13.1703	0.267001	51.4532	4.34538	2.52245	2.49084	5.33879	0.153261	0.151005	9.34977	6.66642	7.6167	3.04913	2.97093	3.86106	1.68503	0.277479	6.36422	6.00813	2.98477	11.4241	0.344065	7.6663	17.5969	38.7336	4.42928	1.7623	16.2613	0.247232	10.2055	11.5271	0.504244	4.23786	187.79	8.91337	5.22454	8.5562	0.381395	3.77085	4.14022	5.18045	22.7468
914.9274@2.81	4.49471	26.7486	12.2597	8.53278	0.00304295	8.55199	24.0571	13.6949	0.0309028	48.7165	4.36447	0.365388	3.46545	1.81065	0.00174451	0.00222518	6.47961	8.76	14.3223	1.71947	2.41206	9.4406	1.82349	0.0118186	7.39692	10.118	3.47353	18.5393	0.00203774	12.2264	26.6578	60.6044	5.73537	4.082	27.1473	0.00143823	7.96558	17.2621	0.0312048	4.64632	284.889	14.2656	12.4172	11.1923	0.00301738	0.460823	9.37434	8.59408	27.0307
741.3777@2.42	3.23168	12.5716	11.8599	7.47206	0.0716576	5.41537	19.8669	16.5784	0.0756805	44.4493	5.13725	1.04976	2.49373	3.83642	0.0136818	0.0326475	6.83086	9.51616	7.12618	2.26645	1.79018	4.56534	1.53861	0.112464	7.46934	5.09312	2.46732	10.4512	0.0943322	6.98269	15.1671	32.0689	3.49514	1.53531	11.1443	0.00152953	5.00023	13.739	0.0625944	3.8058	184.297	14.0527	6.0455	6.39895	0.148576	0.703986	5.26091	8.07636	18.9437
762.1598@4.64	2.51379	16.7699	10.328	5.02231	0.00499329	5.34491	14.3938	8.08068	0.00486441	32.0656	3.85507	0.0338078	1.5477	0.708988	0.00188612	0.00118161	4.19338	5.40234	4.41098	0.996805	1.52312	5.23613	1.13156	0.00194449	6.96606	5.34738	2.52497	14.4584	0.00588633	7.46348	14.5154	33.5392	4.08461	1.31035	16.2056	0.00199427	6.88848	10.7318	0.0362342	2.03845	168.327	5.87347	6.63755	9.43983	0.00456139	0.099511	3.75826	4.95292	12.869
[truncated: 1,114 more rows]
[truncated: 25 more columns]

## Sheet: LC neg all
Compound	RT	C_01_II_neg	C_02_II_neg	C_03_II_neg	C_04_I_neg	C_05_I_neg	C_06_II_neg	C_07_II_neg	C_08_I_neg	C_09_I_neg	C_10_II_neg	C_11_I_neg	C_12_I_neg	C_13_II_neg	C_14_I_neg	C_15_I_neg	C_16_I_neg	C_17_I_neg	C_18_II_neg	C_19_II_neg	C_20_I_neg	C_21_I_neg	C_22_II_neg	C_24_II_neg	C_27_II_neg	C_28_I_neg	C_30_I_neg	C_32_II_neg	C_33_I_neg	C_34_II_neg	C_35_I_neg	C_36_II_neg	C_37_II_neg	C_38_II_neg	C_39_II_neg	PAH_02_I_neg	PAH_03_I_neg	PAH_04_I_neg	PAH_05_I_neg	PAH_06_II_neg	PAH_07_II_neg	PAH_08_II_neg	PAH_09_II_neg	PAH_10_I_neg	PAH_11_I_neg	PAH_12_I_neg	PAH_13_II_neg	PAH_14_II_neg	PAH_15_II_neg
[truncated: 1,299 more rows]
[truncated: 24 more columns]
